# Supplementary material for: Regulation of Zbp1 by miR-99b-5p in microglia controls the development of schizophrenia-like symptoms in mice
Source: EMBO J. 2024 Mar 25;43(8):3. doi: 10.1038/s44318-024-00067-8 (PMC11021462; doi:10.1038/s44318-024-00067-8)
Supplement: Supplementary file 2 — Data Set EV1 [file 44318_2024_67_MOESM2_ESM.xlsx]

## Sheet: Dataset EV1
Demographics
	control	patients	P-value
N	331	242
Age (years)	37,12 +/-15,36	39,44 +/- 12,01	0.0508
Female: n (%)	203 (70%)	87 (30%)	<0.0001****
Male: n (%)	128 (45,29%)	155 (54,71%)
PANNS positive	7,10 +/-0,56	14,68 +/- 0,53	<0.0001****
PANNS negative	7,22 +/-0,68	16,34+/- 6,98	<0.0001****
PANNS total	30,76 +/-1.44	61,74 +/- 21,28	<0.0001****
PANNS general	16,46 +/-1.01	30,71 +/- 10,54	<0.0001****
GAF	85,81 +/-6,52	51,50 +/- 14,43	<0.0001****
BDI	2,77 +/-3,59	13,15 +/- 11,25	<0.0001****
Data are presented as mean +/- SD
Analysis was perfomed using unpaired t-Test, expect for distritution of female vs male, which was calcualted via Chi-square test

## Sheet: Legend
	DATASET	Description
	Dataset EV1	Phenotype information of individuals from the PSyCOurse cohort used in this study.
