# Supplementary material for: Regulation of Zbp1 by miR-99b-5p in microglia controls the development of schizophrenia-like symptoms in mice
Source: EMBO J. 2024 Mar 25;43(8):3. doi: 10.1038/s44318-024-00067-8 (PMC11021462; doi:10.1038/s44318-024-00067-8)
Supplement: Supplementary file 3 — Data Set EV2 [file 44318_2024_67_MOESM3_ESM.xlsx]

## Sheet: Dataset EV2
List of microRNAs within the significant co-expression modules
MEturquoise	MEblack	MEpink	Meyelow	MEblue	MEgreen	MEred	MEbrown
hsa-let-7b-5p	hsa-miR-107	hsa-let-7d-3p	hsa-miR-101-3p	hsa-let-7a-3p	hsa-let-7a-5p	hsa-miR-139-5p	hsa-miR-142-5p
hsa-miR-10399-3p	hsa-miR-1255b-5p	hsa-miR-128-3p	hsa-miR-106b-5p	hsa-miR-142-3p	hsa-let-7c-5p	hsa-miR-148a-5p	hsa-miR-1307-5p
hsa-miR-106b-3p	hsa-miR-125a-5p	hsa-miR-3688-3p	hsa-miR-126-3p	hsa-miR-146b-3p	hsa-let-7d-5p	hsa-miR-186-5p	hsa-let-7f-1-3p
hsa-miR-10a-5p	hsa-miR-151a-5p	hsa-miR-3909	hsa-miR-126-5p	hsa-miR-146b-5p	hsa-let-7f-5p	hsa-miR-199a-5p	hsa-miR-7976
hsa-miR-1270	hsa-miR-151b	hsa-miR-423-3p	hsa-miR-1307-3p	hsa-miR-148b-3p	hsa-let-7g-5p	hsa-miR-19b-3p	hsa-miR-326
hsa-miR-1294	hsa-miR-155-5p	hsa-miR-4746-5p	hsa-miR-140-5p	hsa-miR-148b-5p	hsa-let-7i-5p	hsa-miR-210-3p	hsa-let-7b-3p
hsa-miR-130b-5p	hsa-miR-17-3p	hsa-miR-550a-3-5p	hsa-miR-143-3p	hsa-miR-192-5p	hsa-miR-103a-3p	hsa-miR-22-3p	hsa-miR-378d
hsa-miR-140-3p	hsa-miR-181a-3p	hsa-miR-550a-5p	hsa-miR-144-3p	hsa-miR-194-5p	hsa-miR-106a-5p	hsa-miR-29c-5p	hsa-miR-378c
hsa-miR-150-5p	hsa-miR-181a-5p	hsa-miR-641	hsa-miR-144-5p	hsa-miR-199b-5p	hsa-miR-15a-5p	hsa-miR-3157-3p	hsa-miR-4326
hsa-miR-151a-3p	hsa-miR-181b-5p	hsa-miR-671-3p	hsa-miR-148a-3p	hsa-miR-215-5p	hsa-miR-15b-5p	hsa-miR-330-5p	hsa-miR-484
hsa-miR-181a-2-3p	hsa-miR-1976	hsa-miR-6747-3p	hsa-miR-15b-3p	hsa-miR-24-3p	hsa-miR-16-5p	hsa-miR-339-3p	hsa-miR-26b-3p
hsa-miR-182-5p	hsa-miR-29a-3p		hsa-miR-1843	hsa-miR-26a-5p	hsa-miR-17-5p	hsa-miR-345-5p	hsa-miR-93-3p
hsa-miR-183-5p	hsa-miR-3200-5p		hsa-miR-21-5p	hsa-miR-27b-3p	hsa-miR-196b-5p	hsa-miR-3615	hsa-miR-185-5p
hsa-miR-191-5p	hsa-miR-361-5p		hsa-miR-222-3p	hsa-miR-29b-3p	hsa-miR-199a-3p	hsa-miR-381-3p	hsa-miR-331-3p
hsa-miR-221-5p	hsa-miR-652-3p		hsa-miR-27a-3p	hsa-miR-29c-3p	hsa-miR-199b-3p	hsa-miR-425-5p	hsa-miR-378a-5p
hsa-miR-223-3p	hsa-miR-660-5p		hsa-miR-30e-5p	hsa-miR-30a-3p	hsa-miR-20a-5p	hsa-miR-495-3p	hsa-miR-3940-3p
hsa-miR-23a-3p	hsa-miR-942-5p		hsa-miR-340-5p	hsa-miR-30e-3p	hsa-miR-20b-5p	hsa-miR-576-5p	hsa-miR-18a-3p
hsa-miR-25-3p			hsa-miR-3613-5p	hsa-miR-340-3p	hsa-miR-223-5p	hsa-miR-618	hsa-miR-454-5p
hsa-miR-28-3p			hsa-miR-374a-5p	hsa-miR-363-3p	hsa-miR-26b-5p	hsa-miR-654-3p	hsa-miR-627-3p
hsa-miR-30b-5p			hsa-miR-378a-3p	hsa-miR-374b-5p	hsa-miR-454-3p	hsa-miR-744-5p	hsa-miR-185-3p
hsa-miR-30c-5p			hsa-miR-3913-5p	hsa-miR-4473	hsa-miR-93-5p		hsa-miR-324-5p
hsa-miR-30d-5p			hsa-miR-532-5p	hsa-miR-450a-5p	hsa-miR-98-5p		hsa-miR-5001-3p
hsa-miR-3133			hsa-miR-7-5p	hsa-miR-451a			hsa-miR-362-5p
hsa-miR-3173-5p			hsa-miR-96-5p	hsa-miR-504-5p			hsa-miR-769-5p
hsa-miR-323b-3p				hsa-miR-548e-3p
hsa-miR-423-5p				hsa-miR-581
hsa-miR-4677-3p				hsa-miR-582-3p
hsa-miR-4732-5p				hsa-miR-6818-3p
hsa-miR-486-5p				hsa-miR-99a-5p
hsa-miR-500a-3p
hsa-miR-501-3p
hsa-miR-502-3p
hsa-miR-532-3p
hsa-miR-548o-3p
hsa-miR-576-3p
hsa-miR-584-5p
hsa-miR-589-5p
hsa-miR-625-3p
hsa-miR-659-5p
hsa-miR-6806-3p
hsa-miR-92a-3p
hsa-miR-92b-3p
hsa-miR-99b-5p

## Sheet: Legend
	DATASET	Description
	Dataset EV2	List of microRNAs detected within the significant co-expression modules
