# Supplementary material for: Regulation of Zbp1 by miR-99b-5p in microglia controls the development of schizophrenia-like symptoms in mice
Source: EMBO J. 2024 Mar 25;43(8):3. doi: 10.1038/s44318-024-00067-8 (PMC11021462; doi:10.1038/s44318-024-00067-8)
Supplement: Supplementary file 4 — Data Set EV3 [file 44318_2024_67_MOESM4_ESM.xlsx]

## Sheet: Dataset EV3
GO-term analysis of co-expression modules confirmed target genes
MEturquoise			MEblack			MEpink			MEyellow			MEblue			MEgreen			MEred
confirmed target genes	GO-terms (top 15)	Benjamini-corrected p-value	confirmed target genes	GO-terms (top 15)	Benjamini-corrected p-value	confirmed target genes	GO-terms (top 15)	Benjamini-corrected p-value	confirmed target genes	GO-terms (top 15)	Benjamini-corrected p-value	confirmed target genes	GO-terms (top 15)	Benjamini-corrected p-value	confirmed target genes	GO-terms (top 15)	Benjamini-corrected p-value	confirmed target genes	GO-terms (top 15)	Benjamini-corrected p-value
MEF2C	PI3K-Akt signaling pathway	5.54187e-25	ABCG2	PI3K-Akt signaling pathway	8.46624e-34	NTRK3	HIF-1 signaling pathway	5.57722e-08	STAT5A	FoxO signaling pathway	2.48314e-48	DRD1	PI3K-Akt signaling pathway	5.56725e-47	HIF1A	Interleukin-4 and Interleukin-13 signaling	3.08078e-25	HOXA9	FoxO signaling pathway	1.40238e-18
STMN1	Interleukin-4 and Interleukin-13 signaling	7.47659e-23	ABL1	Immune System	1.02712e-30	CDKN1A	PI3K-AKT-mTOR signaling pathway and therapeutic opportunities	8.67669e-08	RASGRP1	Cytokine Signaling in Immune system	7.63372e-42	MIF	Focal adhesion	5.28348e-39	TP53INP1	Signal Transduction	4.37556e-24	TP53I11	Relaxin signaling pathway	2.57332e-13
LMO2	Cytokine Signaling in Immune system	2.26919e-22	ABL2	Signaling by Interleukins	1.42422e-30	DCX	Adherens junction	1.5978e-07	DNMT1	Interleukin-4 and Interleukin-13 signaling	6.77662e-37	TGFB3	Extracellular matrix organization	1.24796e-35	TCEAL1	Cytokine Signaling in Immune system	5.57892e-21	PIM1	TGF-beta signaling pathway	6.18291e-13
CDKN1A	Signaling by Interleukins	1.3544e-21	ACTR2	Interleukin-4 and Interleukin-13 signaling	1.32446e-27	RELN	ErbB Signaling Pathway	5.7646e-07	SNCA	PI3K-Akt signaling pathway	2.27819e-36	HDAC4	Human T-cell leukemia virus 1 infection	3.45692e-30	CCND1	RNA Polymerase II Transcription	4.15166e-19	HOXA1	Focal adhesion	1.50219e-12
E2F1	Immune System	1.76741e-18	ADAM12	Cytokine Signaling in Immune system	1.62521e-27	E2F3	TGF-beta Signaling Pathway	3.3286e-06	RUNX3	Immune System	2.78914e-34	CTNNBIP1	Interleukin-4 and Interleukin-13 signaling	2.41597e-29	E2F1	Axon guidance	4.24088e-19	FGFRL1	Adherens junction	4.71051e-11
FOXO3	Focal adhesion	3.43186e-14	ADAM9	FoxO signaling pathway	3.55677e-24	EGFR	Leptin signaling pathway	3.89067e-06	CDKN1B	Neurotrophin signaling pathway	5.64195e-25	COL5A3	Diseases of signal transduction	4.74063e-29	BMPR2	MAPK signaling pathway	3.91596e-18	RAD52	TCF dependent signaling in response to WNT	1.21876e-09
MYB	Cellular responses to stress	4.00535e-14	ADAMTS9	Focal adhesion	4.09844e-23	BMI1	Apoptosis	6.61807e-06	SOD2	Chemokine signaling pathway	1.72426e-24	COL4A2	Cell cycle	9.35763e-26	ZNFX1	mTOR signaling pathway	5.67061e-18	CDKN1A	Chemokine signaling pathway	1.46361e-09
PRMT5	HIF-1 signaling pathway	1.22502e-10	ADCY9	MAPK signaling pathway	3.15966e-20	TGFBR1	Longevity regulating pathway	7.48406e-06	MMP1	Prolactin signaling pathway	2.55299e-24	COL1A1	HIF-1 signaling pathway	1.18162e-25	CCL1	Intracellular signaling by second messengers	1.66725e-17	BACE1	Apelin signaling pathway	2.53162e-08
FOXO1	Autophagy	1.22796e-10	AGO1	HIF-1 signaling pathway	1.54546e-19	FBXW7	Signaling by VEGF	1.649e-05	CDC25A	C-type lectin receptor signaling pathway	2.05149e-22	HMGA2	Cytokine Signaling in Immune system	6.11668e-24	GPR137B	Apoptosis	9.89356e-16	NPTX1	Mitophagy	2.53492e-08
RHOB	TNF signaling pathway	1.46833e-10	AGO4	T cell receptor signaling pathway	2.09153e-19	WEE1	TNF signaling pathway	1.86193e-05	BCL2	HIF-1 signaling pathway	8.2806e-22	HMGA1	Developmental Biology	1.7568e-23	NABP1	Cell cycle	1.44178e-14	BMP7	C-type lectin receptor signaling pathway	4.88813e-08
HOXA1	Signaling by TGF-beta Receptor Complex	6.41404e-10	AGTR1	Neurotrophin signaling pathway	2.4108e-19	SIRT1	Signaling pathways regulating pluripotency of stem cells	1.90282e-10	PYM1	T cell receptor signaling pathway	1.14423e-21	CCNE2	TNF signaling pathway	7.36134e-22	NPAT	Focal adhesion	1.77769e-14	EFNA3	Axon guidance	7.97645e-07
RARG	Regulation of actin cytoskeleton	2.42966e-09	AHR	Autophagy	2.11539e-16	SOX2	FoxO signaling pathway	2.26046e-10	WFS1	mTOR signaling pathway	4.589e-21	CCND2	Signaling by VEGF	7.84233e-18	YES1	HIF-1 signaling pathway	4.21349e-13	PPARA	AMPK signaling pathway	1.55635e-06
CDC34	Interleukin-6 signaling	6.96163e-09	AKT1	TNF signaling pathway	2.99301e-16	KLF4	Central carbon metabolism in cancer	2.76709e-10	TM9SF3	Cell cycle	5.04905e-21	FEN1	Intracellular signaling by second messengers	1.06761e-17	BMI1	TGF-beta signaling pathway	1.39877e-12	ESR1	SMAD2/SMAD3:SMAD4 heterotrimer regulates transcription	1.59895e-06
SLC38A1	Chemokine signaling pathway	8.85959e-09	AKT2	Apoptosis	1.15493e-15	VEGFC	Pancreatic cancer	6.7986e-10	RTN4	Hemostasis	1.06584e-20	CDK4	Collagen degradation	1.29051e-16	HMGA1	IL-17 signaling pathway	3.12048e-12	BDNF	Signaling by Activin	2.81854e-06
COIL	Apoptosis	1.13293e-08	AKT3	Thyroid hormone signaling pathway	1.07821e-14	POU5F1	Cardiac Progenitor Differentiation	1.60315e-09	RPS7	ErbB signaling pathway	1.88839e-20	CCNA2	Axon guidance	1.50874e-15	CCNE1	Eukaryotic Translation Elongation	3.12048e-12	PTPN1	Parathyroid hormone synthesis, secretion and action	2.95507e-06
VPS39			ALDH1A1			NEK2		1.67309e-09	PLOD3			AURKB			WNT3A			P4HB
UHRF1			ALDH5A1			CTDSP1			PDHA2			MYC			MYB			UBQLN1
UGT8			AMFR			ADORA2B			NCAPG			E2F2			CDC25A			SERTAD2
TYMS			AMIGO2			CSF1			DERL1			HES1			CCND2			SEH1L
TTC9C			ANAPC16			PTEN			BASP1			HLA-G			KRAS			NCAM1
TRMT1			ANKFY1			SUZ12			JAG1			SP1			CDK6			MID1IP1
TMEM2			ANXA2			CPEB4			REST			CAB39			MYC			MDGA1
THBS1			APAF1			LIN28A			HLA-G			CDKN1A			BCL2			MYORG
TAF9B			APC			NANOG			TGIF2			CDK6			KLK10			ISCU
SPRYD4			ARFIP1			SNAI2			KRAS			COL3A1			NKIRAS2			HOXA3
SPCS3			ARFIP2			SREBF1			SPRED1			BACE1			COL1A2			GPD1L
SNAP23			ARHGDIA			SREBF2			PLK2			CDK8			JAK1			DENND6A
SLC25A32			ARID2			ABCA1			ITCH			CDC6			STAT3			CPEB2
SLC25A24			ARID3A			ABCG1			APP			LIF			PTEN			CDK10
SLC25A1			ARID3B			RXRA			MYCN			PTEN			ACVR2A			ABCB9
SLC25A13			ARL10			FADD			ATXN1			SET			CDKN1A			CBX1
SLC1A4			ARL15			PDK1			EZH2			SLC7A6			RECK			XIST
SCYL1			ARL5B			BAX			FOXO3			TMEM2			TGFBR1			TNPO1
RPP38			ARL6IP5			SNAP25			MYO6			THBS1			ITGB3			SMCHD1
RHOG			ARMC2			ISL1			CDKN1A			CYR61			ETS2			PTAR1
RDH10			ARNT			MAPK14			PAK1			TUBA1A			MECP2			NIPBL
RBM19			ARPC3			RET			SUFU			NOTCH1			MED6			MIB1
PXDN			ATG3			EPHB2			SPRY2			EZH2			JUNB			HECTD1
PTGS2			ATG5			EPHB1			HDAC4			PLAG1			PDCD4			ELK3
PRIM1			ATG9A			NECTIN4			DNMT3A			TDG			RAB21			DDAH1
PPP1R7			ATM			SMAD2			CDKN1C			SPARC			WT1			CLASP2
POM121			ATP6V1C1			CYP2C9			SLC45A3			LAMC1			UGDH			CHD9
POLR2C			AXIN2			RNF43			TIMP3			COL15A1			CCND3			ATP11C
POLD2			B4GALT1			PFKL			DNMT3B			COL4A1			PTPRO			APC
PGRMC1			BACE1			SPTAN1			SOX5			COL1A2			HOXB8			E2F3
NXN			BACH1			TCEAL1			MTAP			GAPDH			E2F2			ACVR1B
NEDD4			BAK1			MTOR			CCNE2			DHFR			PKD2			ABCC1
MTRR			BAX			IGF1			RGS3			RAVER2			BCL2L11			FOXO1
MRPS33			BCL2			RICTOR			TOM1			SFPQ			ZNF622			PTEN
MRPS24			BCL2L11			PIK3R1			RECK			SERBP1			YIF1B			ATXN1
MRM1			BCL2L12			LGALS3			FOXO1			DNAJB11			VTI1B			EZH2
MLLT1			BCL6			BCL2L11			E2F2			SMAD1			UTP15			IKBKB
IPO4			BCL7A			SNAI1			FMOD			LAMC2			UBE4A			MRE11
IGF2BP1			BET1			PA2G4			TGFBR2			MAPK14			UBE2S			XPA
F2			BRPF3						PTEN			DNMT3B			TXN2			CCNL1
IFRD1			C12orf29						E2F1			DNMT3A			TPM3			HDAC4
IFIT5			C16orf62						TGFBI			MAP3K2			TOMM34			HIPK3
HMGA1			C17orf80						PHB			RB1			TNFSF9			ARID4B
GYS1			C1QTNF6						FOS			MCL1			TMEM43			MYLIP
GTPBP3			C3orf18						LRRFIP1			BCL2			TMEM109			NCOA3
GRPEL2			C3orf58						MARCKS			TRIB3			SRPRB			LIF
ADGRG1			CAB39						ZBTB10			HNF4A			SRPRA			KAT2B
GEMIN7			CACNA1C						MYT1			ST14			SQSTM1			SOCS1
FNDC3A			CALCR						KIT			MMP13			SPTLC1			P2RX7
FAM96A			CARD10						HOXA9			DNMT1			SLC7A1			JUNB
FAM105A			CARD11						TPM1			S100B			SLC38A5			MED6
FADS2			CARHSP1						MITF			SMAD4			SLC38A1			MECP2
DUSP23			CASP2						ADCY6			VEGFA			SLC25A22			ETS2
DUSP12			CASP3						NFIB			FBN1			SLC16A3			BCL2L11
DSP			CASZ1						EGFR			ACVR1B			SLC12A2			TFRC
DOCK5			CAV1						TMED7			MLEC			SHOC2			TGFBR2
DHX57			CBFB						SP4			SRSF10			SERPINE2			MNT
CSNK1D			CBR4						SP3			ALCAM			SEC24A			DDR1
COMMD9			CBX7						SP1			FGFR3			RTN4			NTRK3
CHMP2A			CCDC82						APAF1			ESR1			RFT1			BMPR2
CDKAL1			CCL5						BTG2			NCOA3			RARS			EDN1
CDIPT			CCND1						HIPK3			CTGF			RAB30			MYCBP
CARHSP1			CCND2						HTR1B			STRADB			PURA			ACVR1C
CAPG			CCNE1						CRK			HNRNPK			PTGS2			AKAP12
CALCOCO2			CCNT2						PDCD4			CDKN2A			PSAT1			MAP3K11
AURKB			CD276						PLAG1			TET1			PPP2R5C			HTR2C
ATP6V1F			CD34						FNDC3B			ADORA2B			PPIF			MAOA
ATP6V0A1			CD4						PPP2R2A			TCL1A			PLK1			RGS2
ATAD3B			CD68						ABCC1			NFKB1			PHLDB2			NCOA1
ANAPC1			CD93						RHOB			IFNB1			PANX1			HIF1A
AKAP8			CDC40						UBE2I			CD276			PAFAH1B2			SOX9
AARSD1			CDC42						VEGFA			GSK3B			NPR3			ARPC5
CXCL12			CDC7						SERPINB5			VEZT			NOTCH2			ERBB3
MTPN			CDCA4						TNFSF10			CYP1B1			NAPG			AIFM3
RPIA			CDK2						MAPK7			BRCA1			MLLT11			TCEAL1
ACTG1			CDK4						IRS1			POLD1			MLLT1			PTMS
MITF			CDK6						IRS2			CDC7			LYPLA2			CUL5
ADCY6			CDK8						BMPR2			CUL5			LUZP1			CASP8AP2
HMGA2			CDKN1A						PIK3R2			DLG5			LAMC1			SMARCA2
CDC25A			CDKN1B						MCL1			DTL			KPNA3			TLR2
CDK6			CDX2						MMP13			ERCC3			KCNN4			VMP1
RAVER2			CEACAM6						COX2			HOXA10			ITGA2			PRKAA1
BCL7A			CEBPA						RASA1			HRH1			IPO4			PPP2R5E
CCND1			CEBPB						NR1I2			LMNB2			IGF2R			CD44
HES1			CEP41						FBN2			MAD2L1			IFRD2			TMEM54
ITGA5			CEP83						RAF1			MCM10			IFRD1			IGF1R
EGR2			CHAF1A						ARID1A			MIS12			HMOX1			FOS
GNAI2			CHD9						PSME3			KIF20B			HSPA1A			SMAD4
BCL2L11			CHGA						VCAM1			PIM1			HSPA1B			SULT1E1
KLF4			CHRM1						SUZ12			PRPF38A			LAMTOR5			GPR78
LIN28B			CIAPIN1						EED			RACGAP1			HARS2			HMGB1
CCND2			CKAP5						COL1A1			2010-09-01			HARS			IRF5
NRAS			CLDN1						TGIF1			SMARCB1			GSTM4			PBX3
POU4F2			CLEC5A						PTGS2			TRAPPC2B			GPAM			MEIS1
USF2			CLOCK						NCOA3			MMP16			GNL3L			CSNK2A1
CCNA2			CLUAP1						MYC			KRT7			GFPT1			RCOR1
LIN28A			COL10A1						ERBB2			PPARG			GFM1			ERBB2
ITGB1			COL16A1						KAT2B			CDKN1B			GALNT7			CYP19A1
KIF2A			COL1A2						PRMT5			KIT			FNDC3B			GCM1
ROCK1			COL3A1						HELLS			MMP15			FGF2			UNG
SLC15A1			COL4A1						TUSC2			MMP24			EIF4E			SP1
ARID4B			COL4A2						SRSF1			TRAF6			EGFR			CCND1
HIPK3			COL5A2						RPS6KA5			IRAK1			DNAJB4			FGF2
MYLIP			CPEB1						SLC7A5			KHSRP			CHORDC1			RAB5B
VEGFA			CPEB3						BCL2L11			NFAT5			CDK5RAP1			HIPK1
TP63			CPEB4						ICAM1			GRN			CACNA2D1			MYCN
CDKN1C			CREB1						RB1			FGG			CA12			CAV1
NFIX			CRKL						MUC17			FGB			ATG9A			MYC
KAT2B			CRYBG1						SPATS2L			FGA			SNX15			PTTG1
EZR			CSF1R						EIF2S1			PDGFB			ARL2			SIRT1
P2RX7			CSNK1A1						PCBP1			MMP2			ARHGDIA			MTA3
ATAT1			CTDSPL						TRAPPC2B			WNK1			ADSS			HDAC6
NFIA			CTNNB1						ESR1			CPEB2			ACP2			ID1
ESR2			CUL4B						JMY			CPEB3			ABHD10			MCL1
IFNB1			CUX1						TOPORS			CPEB4			ABCF2			HSPA5
NR2E1			CXCL8						HNRNPK			ABCB1			F2			ATF6
CD40			CXCR6						DAXX			ADAM12			HIPK3			ERN1
BTRC			CYLD						TP53BP2			NID1			MYLIP			HSD17B1
TMC7			CYP2C19						TP63			AKT1			TGFBR2			TET2
IL1A			CYP2C8						TGFBR3			MMP9			CCNT2			KL
SOX4			CYP2U1						PPIF			GDAP1			BACE1			WEE1
MUC17			CYP51A1						HIPK2			EDNRA			RB1			PTP4A3
TGFBR2			CYR61						IGF1R			EYA4			GPD1			BMI1
SRSF2			CYTB						BBC3			CCKBR			NF2			WNT1
BMPR2			DAG1						SOX2			DND1			NRAS			APOE
SCAMP3			DAPK1						NPNT			CDH2			APP			DNAJA4
HNRNPDL			DCAF7						GALNT7			RAC1			PRDM1			CD151
PDGFRA			DCUN1D2						THRB			HBEGF			MET			MXD1
BIRC6			DDIT4						MSH2			IGF1R			HMGA2			NDUFA4
PDE12			DDX3X						MSH6			PTPN12			TRIM71			SDHD
SIGMAR1			DET1						MET			PTPN13			FOXA1			CDH1
RRM2			DHX40						TOB2			ITGA9			NR1I2			STMN1
AURKA			DIABLO						FGG			SOCS2			VDR			DIMT1
UBE2I			DICER1						FGA			TGFB1			RAVER2			CXCR4
CIAO1			DKK1						FGB			FURIN			DMTF1			PTBP3
NCAPG2			DLL4						TWF1			MTDH			MAP3K12			ALDH5A1
KYAT3			DNAJB1						TWF2			SERPINE1			MEF2D			FOXN3
DCTPP1			DNAJC19						ATM			TGFB2			TLR4			MCM3
EDEM3			DNMT1						TIAM1			BMP1			MAPK9			IGFBP3
CHPF2			DNMT3A						DICER1			WEE1			KRT7			COL4A2
CCDC115			DNMT3B						GADD45A			MTOR			RPS6			INPP5A
ALG3			DOCK1						ATP5B			NASP			BRCA1			EHD2
ARL15			DOCK3						HRAS			CCNE1			AKT3			SH3BGRL
MAP7D1			DPP7						SELE			SOX5			AGO4			PTPN2
NAA25			DSC2						ISCU			ACVR2B			CASP3			SMR3B
NUDT19			DSG2						PTPN7			COL7A1			RUNX1			JUN
MGME1			DUSP5						MEF2C			COL21A1			CD44			LDHA
RRP1B			DUSP6						FSCN1			TFAP2C			IGF2BP1			LDHB
GGCT			E2F1						EIF4A2			WNT4			SKAP2			ATP7A
MMS22L			E2F2						ANKRD46			IGFBP1			CADM1			PTGS2
PRRC2A			E2F3						TP53			ERCC4			VEGFA			NR5A2
C1orf27			E2F5						SSSCA1			PPP1R13B			TMEM184B			EEF1A2
GDE1			E2F6						CORO1A			CDC42			MAPK1			TBC1D9
ERC1			EDEM3						TCEAL1			FAF1			AKT1			FOXP3
NAA40			EDN1						CCND1			VDR			MAPK8			THRB
TRABD			EGFR						CCND2			CYP3A4			MAPK14			NOTCH1
IGF2BP2			EGR1						E2F3			PAX3			PPARG			HIF3A
RRP8			EIF4EBP1						MAPK9			RAB14			ARID4B			RAP1B
SLC35F6			ELAVL1						RBL1			CCNT1			UCP2			ROCK2
DICER1			ELN						RBL2			TMED7			CRIM1			CYR61
CLOCK			EMP1						WEE1			ARNTL			ITGB8			BCL3
TSC22D3			ERBB2						NOTCH1			NFKBIA			BAMBI			LIN7A
TP53			ERBB3						DUSP1			ABCA1			NCOA3			ARHGAP12
NCOR2			EREG						CCKBR			ARL4C			ESR1			CTSC
MAP3K7			ERMP1						IL1B			IL6			UHRF2			RND1
PRDM1			ESRRA						PLAT			PODXL			KAT2B			NECTIN1
IL6R			ETNK2						PTX3			DDR1			DICER1			LGALS1
PDCD4			ETS1						TNFAIP3			PIK3CG			TUSC2			MAT1A
CHUK			EXOSC2						CCR1			NKIRAS2			TPPP3			ARHGEF28
CPEB2			FADD						CDK2AP1			TLN2			HRAS			PSG4
ZNF763			FADS1						DIRAS3			BMI1			CDKN2A			PIWIL4
PDCD6			FAM129B						MYBL2			RAX			BCL2L1			USP34
DAP			FAM135A						ETS1			ZNF217			SLC11A2			TTC9C
IGF2			FAM177A1						TGFB1			HIF1A			IGF2			ALKBH6
AKAP12			FAM199X						STMN1			TBX21			DNAJC27			KAT2A
NTRK3			FAM91A1						RAB5A			IFNG			EIF4A1			GRK4
SERPINE1			FAR1						ATG4D			DUSP2			FBXO31			ESRRB
CDH1			FBN1						CCL20			ERBB2			HOXC8			SGSM3
HRAS			FBXW7						PDGFRA			ATP1B1			KLK6			RNASE1
NRIP1			FGA						APC			E2F7			TSPYL2			ST13
MUC4			FGB						PIAS3			ST7L			TNFSF12			WDFY2
WDR4			FGF7						HK2			FOS			MUC17			ABCA2
NDST1			FGG						DOCK4			ITGA5			AURKB			BTN2A2
FBXW7			FLI1						DOCK5			ROCK1			CDK2			REM1
CASP3			FLT1						DOCK7			PIK3CA			CREB1			SWT1
IGF1R			FMNL2						SERPINE1			NRAS			LIN28A			SIRPB2
LIF			FOS						DUSP10			CSF1			NFKB1			MED28
SP3			FOXO1						FBXW7			PDPN			ZFP36L1			TMEM107
CREB1			FOXO3						FHIT			NOS2			ZMPSTE24			CASQ1
PPARGC1A			FSTL1						PPARA			BAX			THBS1			FAM218A
G6PC			GABARAPL1						IGF1			GADD45A			SERP1			ZNF772
MTSS1			GALNT14						MACC1			FAS			SLC20A1			NDFIP1
CCNE2			GALNT7						ANP32A			BBC3			MEIS1			MYBL2
SMAD1			GATA6						SMARCA4			TP53I3			CNOT4			DRAM1
BCL6			GATM						PAX3			TCEAL1			HNRNPDL			BECN1
SOCS1			GCFC2						IGFBP2			MDM2			AMMECR1			BNIP3
KLF2			GCSAM						PITPNC1			TP53			CBX5			TGFB1
EPB41L3			GLUL						MERTK			HMGCR			CHRNB1			CREB1
CCL26			GNA13						IGFBP5			AKT3			ACADM			TERF2IP
SRSF1			GOLT1B						EGFL7			MYCN			NEFM			MAFB
TRA2B			GPD1L						EOMES			TGFBR1			EGR3			BSG
EGR1			GPM6B						MSC			BOD1			IL10			WNK1
SLC2A4			GPR78						CYP19A1			PROM1			CAPRIN1			NFKB1
MTOR			GPR85						SNAI1			PAX7			ALG3			FAM162A
MDM4			GPX2						PIK3CD			XIAP			NAA25			SMARCB1
MDM2			GRHL1						REV1			NOB1			TOR4A			CSF1R
CXCR4			GRIA2						RAD51			ITGB1			CARD19			FGFR3
ARTN			GRN						NTF3			ITGAV			MMS19			TACC3
SATB1			GSK3B						COL4A1			DICER1			NOB1			NCSTN
PTEN			HAL						PIK3CG			PIK3R1			PNPLA6			BMPR1B
SNAI1			HAX1						HOXB3			IMPDH1			SELENOI			BMP6
FGF9			HBP1						TRPS1			AGO2			SPOUT1			RHOT1
NTM			HDAC4						MTOR			WDR82			PTCD3			ZHX2
CYP2J2			HDAC5						TEK			CNDP2			MCU			PIK3CA
FANCG			HERC4						PTK2			TOP1			NAA15			HRAS
MYH1			HIF1A						HOXB5			H2AFX			CASP8			VEGFA
MYH2			HIPK2						CERS2			CARD10			CASP9			NET1
MYH4			HIVEP2						ACVR1			PAK4			SOCS4			CDH2
EZH2			HK2						FASLG			UBD			PPM1D			SNAI1
EPHA4			HMGA2						SOD3			RRM2			IL6			GSK3B
CYLD			HMGB1						PURA			BCL2L12			LAMTOR3			FZD4
ZEB1			HMGCR						WDR77			MBD6			LAMTOR2			WNT2
NOTCH3			HOMEZ						DNPEP			PER2			BNIP2			JAG1
CHL1			HRAS						TCF21			EIF2S3			EPHA2			TP53
HSPA4			HSD17B12						SOX9			CDK1			PDGFA			KCMF1
FLT3			HSDL1						ABCA1			BCL2L11			CHUK			EXOG
GPR78			ICAM1						PDS5B			DEDD			SMAD4			DNMT1
BCL2			IFI27						AKT1			CD34			KLF13			TIAM1
CAT			IFNAR1						MDM2			E2F3			CCL5			BTG1
HSP90B1			IFNG						ADAM9			ZNF317			ICAM1			FOXC1
EP300			IFNGR1						MMP7			STX16			SELE			SLC2A1
TGIF2			IGF1						GRB2			DHFRP1			EZH2			TNFAIP3
HDAC4			IGF1R						NFE2L2			CHEK1			TP53			CCL2
SOCS3			IKBIP						SMAD7			E2F1			E2F3			RUNX3
CUL2			IKBKE						OSTM1			CORO1A			RBL1			MUC1
ITGB3			IL13RA1						FMR1			UBC			RBL2			HK2
ARHGEF6			IL17RB						FGF9			MCM4			WEE1			TCF7
ITGA4			IL1RAPL1						TGFBR1			PCNA			FGF7			KRAS
PIK3R2			IL1RN						CXCL12			PTPN9			CDC34			PDCD10
PTPN11			IL2						CASP7			PTPRF			EWSR1			LGALS9
PFN1			IL6						JAK1			SH3PXD2A			GAB2			SMAD3
VIM			IMPDH1						PKD2			ARHGAP19			FN1			OIP5
TWF1			INPP4B						CRKL			CAPNS1			CLCN3			ABCB1
SNAI2			INPP5D						PGR			ROCK2			CRKL			SETD2
FXN			INPP5F						RELA			CHD1			IRF2			ACTC1
SMAD7			INTS6						ILF3			CPNE3			KIT			BTK
HMGN2			ITGA11						KMT5A			RAB5A			MN1			ADGRL4
RECK			ITGA5						NDUFA4			SEMA6A			EGLN3			AKT1
SMAD4			ITGA6						KEAP1			S100A8			FAS			SMARCA4
FOXF2			ITGB1						SIRT2			ZEB2			EFNB2			TPD52
IDH2			ITGB3						SMARCD1			CCNT2			EPHB4			ETS1
ATG12			ITIH5						PBXIP1			TAB2			SOCS1			P2RX5
RUNX2			ITK						CDC25B			MXI1			IL13			MMP14
MAP2K4			JADE1						RAC1			CKS2			MPL			MET
POLR3B			JAK1						MEIS1			PRKCD			CAV1			SMAD2
NUBP2			JAK2						RMND5A			SETD2			FUT4			BCL2
GFM2			JARID2						MMP2			NOS3			ZYX			CDKN1B
LDLR			JCHAIN						SASH1			INSIG1			SMARCA2			CENPF
DNM3			JUN						SERPINI1			USP28			CCNL1			CCR7
PIH1D1			KAT2B						DDAH1			PRKAB1			NCOR2			MALAT1
CCNK			KBTBD2						TGFB2			CYP11B2			CAV2			CXCR2
SEMG2			KDM3A						PIK3R1			PTPN23			KLF4			CCNA2
PPM1G			KDM5B						MMP9			EGR2			RND3			PTENP1
PLXDC2			KDR						ELAVL4			BAG4			DAPK1			PDE4D
ACACA			KEAP1						PTPN14			JAG1			ABCA1			CTGF
MOB1A			KLF13						AKT2			SIRT1			ARL4C			TGFB2
SLC27A2			KLF4						TOR1AIP2			MTMR3			AXIN2			PIK3CD
POLR1A			KLF6						FBXO11			TLR4			MAP2K3			MTHFR
ANXA8L1			KLHL5						PELI1			ADAM15			KDR			DNMT3A
AGL			KPNA4						YOD1			MYO1B			FGFR1			DNMT3B
UBA3			KRAS						STAT3			RCC2			SMURF1			TGIF2
NIPBL			KRCC1						BCL6			HIVEP1			GATA4			PKNOX1
WLS			KREMEN2						SCARB1			UHRF1			CCR7			LDLR
PUS1			KRT80						SETD2			FGF9			PIM1			CLTC
DNAAF5			LAMC2						GRB10			SERPINH1			IFNG			RAB21
MPG			LATS2						MAP3K4			FOXM1			CYP19A1			UBR5
LRRC40			LCLAT1						SDC1			REG4			CYP2C8			ATG7
RANBP6			LCORL						SEMA6A			SNAI3			TIMP3			OSCP1
EMC6			LDOC1						GJA1			ACVR1			ID2			TACC1
BGLAP			LFNG						SATB1			SMARCA5			CCNJ			NTRK2
BAG5			LIF						WWP1			RBX1			LATS2			TWIST1
INTS5			LIFR						YY1			AKT2			CD8A			MTUS1
EIF4A1			LIN28A						CDH5			VEGFC			UNG			AKT2
CNDP2			LIN7C						RREB1			RECK			TCF3			PVT1
GPATCH4			LLGL1						ALDH1A1			CTNND1			COPS8			MTA1
BAZ1B			LNX2						SKP2			MEN1			COPS6			MECOM
DDX49			LOX						SSX2IP			CREB1			GPS1			PIAS3
DHX33			LPL						SMN1			LDHA			TBC1D9			PSMD9
SEC11A			LRIF1						ZEB1			LDHB			MTOR			PLIN2
PPID			LRRC59						HPGD			IL1A			RAD51			CPEB4
CMC1			LY6K						ALK			JPH2			PGRMC1			GAS1
TMEM201			MAFB						WNT10B			DYRK2			HK2			HMGA2
ATG9A			MAP2K1						CD44			AMACR			RAB11FIP1			ANO1
ACPP			MAP3K10						KLF5			ATM			STK11			ITGA5
GLB1			MAP3K14						BRAF			MAP3K9			CERS2			ARHGAP5
USP10			MAPK1						DKK2			RCBTB1			TRIP10			CDKN1C
XPO5			MAPK13						PTGER4			PER1			PHLPP2			PITX1
LPCAT3			MAPK14						ITGB8			GRB10			PLOD2			GJA1
GSPT1			MARF1						VAV2			TAF9B			ARHGAP12			XIAP
CUL3			MASP1						ITGA5			NLK			TSG101			PAK5
PCYT1B			MASTL						ROCK1			CCNL1			HSPB2			ITGA3
BZW2			MATR3						ZFX			HGF			MMP2			MTDH
DLAT			MBNL3						CDK6			LIN28B			HBP1			WNT4
EIF4G2			MCL1						MECP2			ZCCHC11			SRP68			CD1C
CTPS1			MCM8						E2F5			HOXA1			DSP			ACLY
NUP155			MECP2						PIK3R3			SSSCA1			RPL10			MMP11
ATP2A2			MEF2A						SMAD2			TMEM132A			SEC11A			PPM1B
SLC30A1			MEG3						CPEB1			COL6A2			COA7			FZD6
HELLS			MEGF9						BMI1			HMOX1			RPS27			ABCA1
LPGAT1			MEIS1						ATG16L1			PTPRT			GRWD1			PLK1
QRSL1			METTL7A						GSK3B			EDEM1			PPAN			RELA
TST			MITF						CFTR			DCBLD2			NT5C3A			MAP4K3
STIM1			MLH1						YWHAZ			CAV1			TRMT10C			TGFBR1
RAP2C			MMP11						ZBTB4			PSAP			SMAD1			PPM1K
GEMIN5			MMP16						SRCIN1			PDGFRA			TRIM32			TYR
PCCB			MMP2						MYD88			IL6R			DNAJC2			PDIA3
SYNE1			MORC3						IRAK1			MFF			RPL4			THSD7A
TCOF1			MOSPD1						HNRNPA2B1			LDLR			NOC4L			PDE4B
SDAD1			MOSPD2						PTBP1			SOX4			MRPL12			SFRP1
NOLC1			MPL						VHL			HSPA1B			EIF1			TLE3
MRM3			MPP5						TWIST1			APC			PON2			NKD1
TIMM23			MPZL1						SLC7A11			RAB2A			EMC6			NFKBIA
PSMD9			MRPL18						CXCR4			FOXJ3			PTRH1			MAP3K2
COPG1			MRPS27						VIM			C18orf25			UBE2C			SLC27A1
SP100			MSH2						MAP2K4			TIPARP			EEF1G
DSG2			MSH6						PPARG			KAT2B			LSM10
RTCA			MSI2						XRCC2			TET2			YBX3
PDCD11			MTMR3						GDF5			LPP			INTS5
NSMCE4A			MTOR						SNAI2			TGIF2			MRPS31
CHMP3			MTUS1						SLC1A1			TRIB2			CDC123
PAAF1			MUC1						SLC6A6			MXD1			TMBIM6
NVL			MXD1						HOXA10			S1PR1			RPL12
MRPL47			MXI1						LDLR			CRYBG1			MRPL1
ARCN1			MYB						WNT5A			ITGA6			ACOT8
DHX16			MYBL1						PSAP			MMP14			SLC27A4
INTS11			MYC						TTN			COL5A2			LIN7C
UBE2M			MYCN						KLF6			COL10A1			ABCF1
UNC13D			MYD88						WIF1			LOX			METAP2
CHAF1A			MYLK						GATA2			PDGFRB			SARS
UBE2D2			MYO10						MTTP			MGLL			SLC30A1
DDX41			MYO1D						KLF4			USP6NL			RPL27A
AKR1A1			MYO1E						ZEB2			CCDC6			AUP1
DRG2			N4BP1						HIF1A			HECTD1			SLC1A5
IPO8			NAIF1						MAP2K3			WASL			EIF3C
ACSL1			NANOG						MBNL1			TWF1			AP2M1
RCC1L			NARS						FZD6			SUCO			DHX36
CHRAC1			NASP						XIAP			FKBP5			DNAAF5
FAM213A			NAV3						TRIM8			S100A12			DNTTIP2
SLC25A19			NCOA3						WNK1			ZNF117			UGT8
UBAP2L			NF1						RAP1B			MYO6			SLC39A14
IGSF3			NFATC2IP						CASP8			IL1RAP			TNPO3
MAP7			NFIA						IL12A			IL1RL2			SMPD4
GAPVD1			NFKB1						TET2			ENDOU			WDR18
OSBPL10			NFKBIA						PIM1			BNIP3			GPATCH4
POP1			NKX3-1						GABARAPL1			RMND5A			DDX52
ZC3H11A			NLK						MBNL2			CRISP2			EIF2B2
IGF2BP3			NMI						PDIA3			LPIN1			ELP3
PEX11B			NOS3						CEBPB			CCNYL1			GRB2
USO1			NOTCH1						PUM2			CAB39L			SNRPB2
MYO1E			NOTCH2						JAK2			CPPED1			SERBP1
MIOS			NOVA1						MAFB			CNN3			CMPK1
RBM12B			NR1H3						TNF			PHACTR2			FNTA
POM121C			NRAS						NR2C2			TUBB2A			TMEM126A
UBE2D3			NSD3						PHACTR2			EMP1			WBP11
NARS2			NT5E						STRADB			SNX24			ALDH2
CS			NTRK3						SNX16			AMFR			PCMT1
CCNY			OLR1						RALA			RIOK3			RBM6
ASCC3			OPRM1						RIOK3			WDR26			RPS6KB1
GALNT2			PAK2						KATNBL1			DSC2			TIMM10B
XRN1			PALD1						PRDM1			GRHL1			KIF5B
SMARCC1			PATJ						CAMK2N1			PPP1CB			CALR
SCD			PBRM1						MRPS10			AGPAT2			EIF4G3
PRKAR2A			PBX3						SECISBP2L			IL32			RHOF
VPS51			PCDH9						RFFL			ABCG2			TNFRSF12A
DNAJC11			PDCD10						PHACTR4			LGR5			PPA1
WDR74			PDCD4						C18orf25			HNRNPD			TPT1
OXA1L			PDE3A						INPP4B			DPYD			TAF15
SCAMP1			PDGFRB						ZFAND5			ADAM17			TACO1
SLC9A3R1			PDLIM5						FAM214A			ITSN1			RPL9
IDI1			PEA15						LYPLA1			PIK3C2A			CYCS
XPO7			PER1						TIPARP			CTDSPL			TUBB
TES			PGR						MEGF9			SHC1			PDF
TOE1			PHACTR2						ENDOU			THBS2			LUC7L
PTCD1			PHACTR4						BNIP3			ZNRF3			EIF2B5
COX7B			PHC2						CRISP2			HOXA7			NAA10
NAA50			PHF14						LPIN1			HOXA9			TUBB4B
NUP35			PHLDA1						CCNYL1			TFF1			STX4
SYNGR2			PHLPP2						CAB39L			CD274			CD55
GATC			PICALM						CPPED1			TACC3			EIF3E
PDCD10			PIK3CG						CNN3			MAFB			INF2
NOL6			PIK3R1						NFIA			CCND1			LMF2
TAF9			PKIA						IARS			TIAM1			RCC1L
ERGIC3			PKN2						KSR1			NCSTN			BAG6
WDR33			PLAG1						MAPK1			FOXO1			VMP1
PUM1			PLS1						IFNG			IFNR			SYF2
POLR2H			PLXND1						SEMA7A			ATF3			NARS2
ELOVL1			PODXL						JARID2			RET			POFUT1
UBXN8			POLE3						GFI1			PHB			ENY2
PARVB			POLE4						DPYD			NDST1			STEAP3
MTFP1			PPL						IL13RA1			MECP2			WDR43
DNAJC1			PPM1D						ERRFI1			CASP3			TRMT1
KIDINS220			PPP1R13B						CXCL10			IKBKB			SNX12
LPL			PPP3CA						TRIB3			KCNC1			XPO1
DIAPH1			PRAP1						CCNE1			PGGT1B			SNX6
SMARCA1			PRDM1						CUL5			LRRK2			PHIP
CCDC134			PRKAR1A						ADGRE5			RAB27A			LAMTOR1
EIF4A2			PRKCD						TCF4			DIXDC1			TGFBI
INTS7			PRKCE						NLK			FRZB			DNAJA4
EIF2B3			PRKCI						PAX6			OSR1			MDN1
CHD3			PRKN						CLU			PKD1			DNAJA2
CENPB			PROX1						RHOA			ROR2			USP9X
TBRG4			PSIP1						ADAM1A			LRRC32			PRDM4
2004-09-01			PSMG1						MGMT			GATA3			FTL
APRT			PTEN						VGLL4			PDGFC			BCAS2
NSA2			PTN						COL3A1			PDGFA			YBX1
PDK1			PTPN11						DDX6			LOXL4			NDUFA9
NOP53			PTPN22						HDAC7			LOXL2			MKI67
PAFAH1B3			PTPRJ						LAMC1			ANGPTL4			CCPG1
GYS2			PXDN						ADA			FSCN1			MICU2
REEP4			QKI						TNFRSF10B			HSP90AA1			BCCIP
NDUFAF7			RAB11FIP2						IFNR			HMGB1			WDR3
SEC23B			RAB1B						RHOU			NR2F2			UTP4
ATG4B			RAB23						LRP6			RUNX1			DIABLO
BAZ1A			RAB27B						ADM			SMAD2			SERPINB5
GLO1			RAB34						LIMK1			CDC25C			UTP23
FAM49B			RAB5C						SIRT1			IL10			PYGB
POLR1B			RAB6A						MFN2			DUSP4			NOC3L
RIOK2			RAC1						GAS5			APOBEC3A			DDX41
ZADH2			RAD51						MMD			HIP1R			PHLDA2
NUP214			RAF1						S1PR1			PLK2			SGTA
CLPX			RAI14						USP4			NCAN			RRP12
RNMT			RALA						NFKBIA			XBP1			RPL10L
QARS			RAN						FAS			NR5A2			EIF3CL
MYCBP			RAP1B						SYCP1			HOTAIR			FASTKD2
SLC38A2			RAPGEF2						HNF4A			AQP4			MAIP1
AHCTF1			RARA						RHO			COPS5			CDIPT
MKRN2			RASGRP1						FAM129A			ROR1			PLRG1
VWA8			RASSF1						MAP3K9			CCNG1			VMA21
PMF1			RASSF6						CBX4			FZD7			G3BP2
CA12			RBAK						PUM1			SCN5A			PRKAR1A
ORC4			RCN2						RHOC			OSBPL6			KIAA0368
RBM34			RCOR1						SMAD4			PTGS2			AGK
PYCR3			RET						PHLPP2			MLH1			FDXR
FOXK1			RGS16						CASP3			HMGB3			EIF3M
ENG			RGS5						GNAI3			CDH11			CDC23
TPBG			RHEB						CASC2			PRKCH			MALSU1
RAB38			RHOA						VDAC1			PIK3R3			RACGAP1
TIMM8A			RIOK3						GATA3			ADAM10			USP7
FOXRED1			RIT1						MBNL3			EGFR			ZC3H11A
MOB1B			RNASEL						GLI3			MET			SRP72
CENPV			RNF123						TUSC3			TMEM92			BZW1
POLR2L			RNF2						LAMP2			PTENP1			DLD
ANKZF1			ROBO1						PIN1			KIF1B			KDSR
LLPH			RPTOR						PTPN9			IL4			TBRG4
MIPEP			RTN2						CTGF			DUSP5			MPDU1
VAMP3			RUNX1						MAPK14			CREB5			NOP53
PRPS1			RUNX2						SLC6A8			DOCK6			NCAPG
IMPDH2			S100B						MAP3K8			ST8SIA4			RBM15B
SH3GLB1			SACM1L						STAT1			MALT1			RRP15
DDX28			SALL4						PRKAA2			CASR			NAMPT
COPS2			SAMHD1						NFATC1			PAX8			ADGRE5
DCD			SAP30L						DNM1L			FRY			NRP1
USP15			SAPCD2						GNAI2			CX3CL1			GEMIN5
ANXA8			SASH1						BAX			TSC1			ASCC3
MAT2B			SCAMP1						TERT			NOVA1			PTPRJ
TUBGCP2			SDCBP						VEGFC			MAPK7			PLAUR
ARFIP2			SECISBP2						CADM1			NOX4			C1orf56
DDX10			SEL1L						P4HA1			SLC6A4			HSPA9
TRUB2			SELE						PRRX1			LASP1			SLC25A6
NLE1			SERPINB5						REL			PPIC			AIMP1
RNF40			SERPINB9						YAP1			HNF4G			CLNS1A
DDX21			SERPINH1						FYN			FBXW7			MRM3
TRIP12			SETDB1						FSTL1			KDM2A			MRPL3
GSR			SFRP2						MTSS1			SOCS6			HSPBP1
SLC38A5			SFRP4						DAB2			UCA1			CDC20
PLCB3			SH3BP4						WNT1			PRDX6			PSMD12
PGM3			SH3GL2						Adamts1			MAPK1			PLCXD2
RRP7A			SH3PXD2A						ICOSLG			TRIM11			EEF1A1
LSM6			SHANK2						TICAM2			OXTR			DHX8
TMED5			SIAH1						UBE2N			KDM5B			TIMM13
PIGU			SIRT1						BCL10			ABCB9			ELOVL5
CPSF1			SIRT7						HMGB1			ATG4A			LY6K
NAA15			SIX2						TAP1			IL18			NOL11
NOP14			SKI						TLR3			IL1B			MRPS10
FLAD1			SLC22A7						NAV3			TNF			CCDC58
CUL1			SLC25A40						OSBPL8			CCL3			LARP4
CDCA8			SLC30A1						CXCL2			CCL4			MEPCE
SLC30A7			SLC33A1						STUB1			XRCC1			DCUN1D5
DPF2			SLC35F2						SMAD5			LIN28A			RPRD1B
ERGIC2			SMAD1						RUNX2			SIGLEC8			RANGAP1
TMTC3			SMAD2						ILF2			PRKCA			RPL5
SPRYD7			SMAD3						SFRP1			THBS4			MRPL10
CHD4			SMAD4						ALCAM			AXIN2			AHCYL1
SMARCD1			SMAD5						EGLN1			DKK3			CLASP1
TMEM65			SMARCA4						MEG3			SFRP1			EIF5B
NME6			SMARCA5						SLC2A4			TNFAIP3			EIF4G1
RBFOX1			SNAP29						SNORD12C			KLF4			SMAD5
CLUH			SNCG						GALC			TARBP1			MAP7
RDX			SND1						GALNT16			RFX7			AHCYL2
LBR			SNX24						MRC1			WNT1			NUP50
CCNA1			SOCS1						INO80			COL5A1			HSPA4L
SEC16A			SOCS3						PIK3CB			COL6A3			SLC35B2
TBC1D15			SOCS6						PSMD9			LAMA2			AP2A1
NAF1			SOD2						SIRT4			PHLDB2			PUM1
LRRC47			SOX17						CYP2C9			STAT1			TUBA1C
INTS14			SOX6						HMGN5			FRAT2			TUBB3
UTP15			SPARC						ABCB1			LRP6			ASNS
TROVE2			SPI1						TUG1			FZD4			HYAL3
TBC1D13			SPP1						SOX4			FZD5			DNAJC1
MCAT			SRGAP1						ATG5			CNOT6			SLC29A1
TRNT1			SRGAP2						LDHA			SLC2A1			STAU1
TIMM9			SSX2IP						IKBKB			PRDX3			TNFRSF10A
KCTD12			STAT1						RARA			STAT3			RPS2
SCRN1			STAT3						RXRA			CDKN2D			CENPF
SCAF4			STAT6						CCNG2			MAP3K1			RMDN1
MAP2K2			SYNE2						PCGF2			ITGA3			SPATA5
INPPL1			SYPL1						TP53INP1			BCAR1			EARS2
CHD1			TAB2						ABCG2			RARB			CCT6B
UCK2			TACSTD2						FGFRL1			PINK1			PSMD11
LZIC			TAF5L						PRKAB1			IGF1			STRAP
SPR			TAZ						TRIM31			PLOD2			COMT
SLC25A12			TBC1D14						BAG3			NFATC3			SLIRP
TRIM24			TBC1D8B						SOCS6			FUT8			GALNT3
GTF3C4			TBCA						XIST			MAT2A			PRPSAP1
TTLL12			TBRG1						TFPI			RUNX2			DNAJC15
PITHD1			TCF12						TBC1D9			MT1M			ANKLE2
LRRC8A			TCF4						SMURF1			ST3GAL6			PRNP
EEF1E1			TCL1A						OXTR			NRP1			SLC38A2
EHD4			TDG						HOTAIR			CDH5			ZNF598
LSG1			TEF						IL4			ELAVL1			GTPBP8
PAPSS1			TERF1						DTNB			PATZ1			KIDINS220
PCYT1A			TERT						PBX3			BECN1			VIM
ARHGAP17			TET1						TIMP1			NPAS4			DMAP1
PSME3			TET2						PTENP1			TRPC6			SUPT16H
PDHX			TET3						SRF			KDM1B			ELOVL1
OXNAD1			TFAM						RUNX1			ERBB4			SNRPA1
TPP2			TFCP2						FOXP3			ITGB3			COPS5
HS2ST1			TFEB						NKD1			CD47			CDK9
CRKL			TGFB3						BDNF			TNK2			ASB6
ABCC1			TGFBR1						MSLN			BCLAF1			TTC1
SMARCA4			TGFBRAP1						CDC27			H3F3A			RBMS3
UTP6			THRB						GDNF			CYBB			MRPS25
TMEM33			TIMP1						HMGCR			HOXA5			SUCLA2
WDR75			TIMP3						GOLT1A			NAMPT			MRPS2
ABCB10			TLE1						CDK8			SLC5A5			XPNPEP3
MARS			TLE4						CTNNB1			MALAT1			SACM1L
PVR			TM6SF1						SNHG1			LARP1			EIF3A
ANP32E			TMED7						FASN			WNT16			TMEM87A
WARS2			TNFAIP3						SYK			FGF11			PPT1
RAB3GAP2			TNFRSF10A						EYA1			GAP43			RPLP0
ERO1A			TNFRSF11B						PINK1						PPP2R1A
IMPDH1			TNFSF11						GRSF1						EIF4B
TMEM167A			TOMM20						WNT10A						SRPK1
PDPR			TP53						TLR2						DOCK5
RBFOX2			TP53INP1						NFKB2						ATL2
NLK			TRAF4						MMP14						RAB1B
CCNE1			TRAF6						ITGB1						PNP
SCARB1			TRAK1						ITGB4						KPNA1
DNMT1			TRAM1						BMF						NUFIP2
FLOT1			TRIM32						PLXNC1						SON
CUX1			TRIM63						IGF2BP1						HSD17B8
RORA			TRIM68						FAM83F						DDX21
RASAL2			TRIP13						SOCS1						DCAF13
RPL3			TRPS1						RGS5						NOP14
TANC2			TSHZ3						QKI						DAP3
OSBPL2			TSPAN14						UBE2A						NTHL1
MAPRE1			TTF1						ITGA3						PEX14
STAT3			TUBB2A						CYBB						EIF5
TRAP1			TUSC3						TNFRSF10A						RABGGTB
EHBP1			TWF1						CYLD						IDH3A
FNIP1			TWIST1						CCND3						THEM4
HIPK1			TXNDC12						ROCK2						BMS1
RBM10			TXNRD1						SIGLEC1						CPT1A
RPS5			TXNRD2						TRIM27						EDC4
PCMTD1			UBE2J1						TNFSF11						CIB1
SCLY			UBE2L3						TRAF7						NDUFAF4
CACFD1			UBL3						NRP1						OGDH
KAT2A			UBQLN1						MSH3						EIF2A
RFFL			UBTD2						RNF183						EEF2
SRPRA			UFL1												DNAJB1
OSBPL8			UPF2												TAF9
PCGF5			UQCRFS1												RPS12
MSL3			VAMP3												TNFAIP2
CCT7			VCAM1												TIMM17A
CAPRIN1			VDAC1												GRPEL2
LDHA			VEGFA												CNOT7
AGO1			VEZF1												DMD
IRS2			VHL												RCL1
CASC10			VIM												SDHAF2
PARP1			VPS18												YARS2
LRP6			VPS51												GTF3C2
MTA1			VSNL1												LARP1
PHLPP1			WBP1L												VAMP8
CD38			WDFY1												TFAP4
IL11			WDR26												DKC1
DKK3			WEE1												POLR3A
CDK2			WIF1												LRPPRC
ECT2			WNK1												DDX54
DSC2			WWC1												CHP1
PTBP2			XIAP												B4GALT1
ARHGAP5			YWHAZ												ATP6V1B2
KLF3			ZBTB7A												RIF1
ERG			ZEB1												NCAPD2
IRF1			ZFP36												DCAF7
FAS			ZIC3												SFXN1
OLFM4			ZNF248												YIPF4
MT2A			ZNF254												PRRC2C
TFF1			ZNF28												RBMS1
DDIT4			ZNF431												XPO7
GSK3B			ZNF493												KPNA2
PPP2R5E			ZNF561												HSPD1
TAL1			ZNF611												IMPDH2
BECN1			ZNF652												COA6
COL3A1			ZNF714												DTD1
CPEB1			ZNF763												RRP36
CPEB3			ZNF83												NARS
ACVR1															MRPS14
LRIG1															HSPH1
CPEB4															KIF23
ERBB2															PDIA6
NR1H4															ABCC4
BMI1															TRAP1
CTDSP2															TFPI
SLC16A2															VASN
YBX3															SLC3A2
TCEAL1															DDX31
ZFAND4															EIF3K
LATS2															RPLP1
LDHB															QSOX2
DLL4															MRFAP1
CXCL8															CUL4A
BDNF															TRUB2
APAF1															ELAC2
SIX1															PA2G4
BCL9															ALDH18A1
ATM															KDM2A
BIRC5															NLE1
SOCS5															HEATR1
CYB5A															PACSIN3
TOX															RPL13
NOTCH1															RAB1A
SATB2															CKAP5
NFIL3															SLC7A5
AANAT															SEC61A1
NEK6															PSME4
IDH1															AFG3L2
RARB															SPCS3
RFX6															HIGD1A
TGFBR1															SPTBN2
CADM1															STXBP3
TP53INP1															DDX3X
SRCIN1															IPO7
CBL															DNAJC9
LPAR1															ANPEP
REV3L															ALG2
ITGA6															PELO
MBNL1															NOP10
MSMO1															GTF3C1
ATP6AP2															UTP3
ADIPOR2															CDCA8
CEBPB															RPL30
DAB2IP															MTHFD1L
ARRDC3															ITGB4
PIM1															UXT
FZD5															TPBG
RAP2A															ATP6V1E1
MBNL2															AIFM2
CRYBG1															CNPY3
MBD2															PABPC4
PDGFRB															DHX37
MTTP															BYSL
TOP1															RAB12
ATF1															MACF1
BARD1															KIF2A
CREB5															AGRN
RAD17															CDC5L
TP53BP1															TMEM41A
CHEK2															PSMC2
CDKN1B															TTC17
SMARCD3															EML4
TCEAL7															UTP20
ZFAND5															CLUH
CNST															XPOT
TIAM1															PSME3
SYNPO2															NEMF
PDIA6															HSPA5
EREG															TMTC3
TOM1															MRRF
TRPS1															ERLIN2
CAST															NUP160
AIFM2															AHNAK2
FOPNL															MFN2
NAMPT															LMO7
SNX24															SYPL1
CDS1															CSDE1
SECISBP2L															ANKRD17
ZNF365															MAP4
B4GALT5															GOLT1B
GRHL1															PPP6C
PPP1CB															LAMB3
COL4A4															MTHFD2
SP1															POLDIP2
ZFPM1															RPS25
HOXB4															WARS
CISH															GLT8D1
RGS5															RPL3
MAPK8															EIF3H
CTHRC1															LYAR
AKT2															DUSP14
LRRC4															SSU72
STAT5A															OXNAD1
NDRG1															FTH1
TLR4															RBM28
CCR6															SSSCA1
CARM1															RPL21
DUSP10															RRP9
POLR3G															RIOX2
CDC27															ACTG1
CCL3															PCK2
IL6															HSP90AA1
CXCL2															LSG1
CCL8															SLC25A32
PPP2CB															AAAS
PTPA															MRPS23
PIK3CG															MARS
HAND2															MERTK
LAMP1															GTF3C4
TNFRSF10B															SRP19
SMAD3															UQCC3
ABCB1															WNT5A
PAX6															GTF3C3
HMGB2															IWS1
KPNB1															TTLL12
ULBP2															PVR
MYC															KIF2C
DOCK3															TBL3
H3F3B															CAMK2G
ATG2B															ATXN2L
ATG5															RPSA
BNIP3L															TSPAN3
CFTR															SCAF4
SPRY2															COPS7B
RAD21															C17orf75
JAK1															WDR75
CD69															AP2B1
SSSCA1															BTF3
MBNL3															CASK
FBN1															RPL14
TWIST1															DIEXF
EIF2S1															TMEM189-UBE2V1
HIP1R															AK2
CDK4															PAK1IP1
FAM3A															PSPH
XIAP															RPL31
MYL9															FAM96B
CIT															STIP1
LRP5															ARPC5L
EIF5A2															EIF3F
MAP2K6															IPO11
STAT5B															RPS3A
GP1BA															UTP14A
TMEM64															SLC4A1AP
BASP1															MRPL21
NOX4															LAMTOR4
HSP90AA1															RPL6
HNF1B															KIN
FOXM1															POLR1C
HRG															HTRA1
LGR4															MRPS35
SEMA3A															GEMIN4
SMAD2															GARS
TSC1															TTF2
MED23															NACA
PDK4															ZRANB2
MYCBP2															PDLIM5
TNFSF10															L1CAM
HDAC2															TELO2
NRP2															KIF14
BMP2															MORF4L1
IL12A															PDHX
IL23A															SCAMP3
NOD2															FAM129B
STAT1															PLEC
GJA1															RPRD2
MAFB															ATP8A2
PLD1															IARS
NLRP3															DNAJA1
SOCS6															LAMB1
PCLAF															TNPO1
POLD3															PDPR
CAMK2D															CDS2
LASP1															LMAN2L
MARCKSL1															DDX3Y
COL4A1															YWHAH
HAX1															MOV10
SIRT1															DLK1
CYP2B6															NKX2-1
RGS3															SLC5A5
NANOG															TG
COL1A2															TMED7
GPC1															SIRPA
TRIM63															HAS2
FOXA1															CHEK1
SET															SMAD7
IER2															AGO1
FN1															TRIM8
TRIM8															DAPK3
DHFR															FOXO1
LIMS1															RRM2
PPP1R14C															UHRF1
MAP4K4															SOX6
MMP14															LIMK1
WWP1															REPIN1
MAPK8IP1															PHLPP1
CDK9															GJA1
NOTCH2															DUSP2
RPS6KA3															PAK1
PRKCA															SLC2A3
ITGAV															SLC2A4
CUL5															IGF1R
RAB23															RAF1
UVRAG															BMP2
MAP3K8															MAP3K5
CLDN10															BMP4
CDC42															ATM
PAK1															HOXA9
SMAD5															MCL1
ST7L															CASP7
ATP8A1															BCL10
ARRB2															RAB40C
TERF2															MYH9
FASN															APOE
PCDH8															EGR2
NRN1															RUNX3
IKZF1															HOXA10
HAT1															TIMP2
ARID3A															SLC6A4
MCL1															ATG16L1
PIK3R1															DAB2
ZNF350															SOCS6
GLS															RDX
SLC2A1															MAP4K3
SEMA4C															ZHX1
UQCRFS1															ZBTB4
E2F2															YAP1
CTGF															FASTK
IL12RB2															SOCS3

## Sheet: Legend
	DATASET	Description
	Dataset EV3	GO term analysis based on the confirmed target genes identified from the microRNAs withing the co-eexpression modules
