# Supplementary material for: Regulation of Zbp1 by miR-99b-5p in microglia controls the development of schizophrenia-like symptoms in mice
Source: EMBO J. 2024 Mar 25;43(8):3. doi: 10.1038/s44318-024-00067-8 (PMC11021462; doi:10.1038/s44318-024-00067-8)
Supplement: Supplementary file 5 — Data Set EV4 [file 44318_2024_67_MOESM5_ESM.xlsx]

## Sheet: Dataset EV4
List of differentially expressed microRNAs in the PsyCourse cohort
Downregualted			Upregulated				miR	baseMean	log2FoldChange	lfcSE	stat	pvalue	padj
hsa-let-7b-5p			hsa-miR-29c-5p				hsa-let-7b-5p	10111.2	-1.41893	0.149863	-9.46816	2.84821e-21	4.283e-19
hsa-miR-7706			hsa-miR-378a-3p				hsa-miR-7706	610.221	-1.15238	0.147238	-7.8267	5.00841e-15	2.51047e-13
hsa-miR-625-3p			hsa-miR-484				hsa-miR-625-3p	484.665	-0.943516	0.161787	-5.83184	5.48179e-09	7.40966e-08
hsa-miR-151a-3p			hsa-miR-339-3p				hsa-miR-151a-3p	26022.7	-0.940446	0.156053	-6.02646	1.67586e-09	2.68808e-08
hsa-miR-182-5p			hsa-miR-30c-5p				hsa-miR-182-5p	23695.7	-0.893202	0.164364	-5.43429	5.50149e-08	5.33734e-07
hsa-miR-3158-3p			hsa-miR-328-3p				hsa-miR-3158-3p	5030.5	-0.784801	0.130836	-5.99837	1.99307e-09	3.15482e-08
hsa-miR-486-5p			hsa-miR-148b-3p				hsa-miR-486-5p	905292	-0.739521	0.0938726	-7.87792	3.32872e-15	1.74414e-13
hsa-miR-409-3p			hsa-miR-7976				hsa-miR-409-3p	600.017	-0.727776	0.173151	-4.20313	2.63251e-05	0.000118611
hsa-miR-148a-3p			hsa-miR-15b-3p				hsa-miR-148a-3p	33452.7	-0.669453	0.163104	-4.10446	4.05264e-05	0.000176005
hsa-miR-28-3p			hsa-miR-4742-3p				hsa-miR-28-3p	384.181	-0.649881	0.139224	-4.66788	3.04331e-06	1.84904e-05
hsa-miR-6842-3p			hsa-miR-222-3p				hsa-miR-6842-3p	184.817	-0.617975	0.141226	-4.37578	1.21e-05	6.01502e-05
hsa-miR-183-5p			hsa-miR-192-5p				hsa-miR-183-5p	2858.03	-0.609802	0.163882	-3.72097	0.000198456	0.000727874
hsa-miR-584-5p			hsa-miR-340-3p				hsa-miR-584-5p	583.382	-0.604792	0.113611	-5.32335	1.01875e-07	9.01141e-07
hsa-miR-10a-5p			hsa-miR-22-5p				hsa-miR-10a-5p	1063.38	-0.602677	0.169656	-3.55234	0.000381815	0.00128302
hsa-miR-423-5p			hsa-miR-454-5p				hsa-miR-423-5p	21799.8	-0.600923	0.101852	-5.89996	3.63585e-09	5.20706e-08
hsa-miR-181a-2-3p			hsa-miR-223-3p				hsa-miR-181a-2-3p	924.085	-0.593682	0.131066	-4.52966	5.90799e-06	3.24535e-05
hsa-miR-3605-3p			hsa-miR-221-3p				hsa-miR-3605-3p	215.298	-0.587792	0.115755	-5.07789	3.81654e-07	2.98136e-06
hsa-miR-2110			hsa-miR-29a-3p				hsa-miR-2110	448.658	-0.560708	0.0847534	-6.61576	3.69657e-11	7.41162e-10
hsa-miR-1843			hsa-miR-103a-3p				hsa-miR-1843	227.124	-0.513353	0.113515	-4.52236	6.11549e-06	3.27277e-05
hsa-miR-320b			hsa-miR-1307-3p				hsa-miR-320b	404.415	-0.502065	0.119894	-4.18756	2.81969e-05	0.000125633
hsa-miR-92a-3p			hsa-miR-146b-5p				hsa-miR-92a-3p	249584	-0.478335	0.0894797	-5.34573	9.00523e-08	8.08454e-07
hsa-miR-320a-3p			hsa-miR-26a-5p				hsa-miR-320a-3p	4252.43	-0.470848	0.0987415	-4.76849	1.85609e-06	1.1752e-05
hsa-miR-10399-3p			hsa-miR-18a-3p				hsa-miR-10399-3p	130.009	-0.453134	0.107224	-4.22603	2.37847e-05	0.000110475
hsa-miR-106b-3p			hsa-miR-146a-5p				hsa-miR-106b-3p	5118.52	-0.445502	0.111817	-3.9842	6.77067e-05	0.000281838
hsa-miR-589-5p			hsa-miR-23a-3p				hsa-miR-589-5p	134.493	-0.43207	0.087654	-4.92927	8.25388e-07	5.91037e-06
hsa-let-7d-3p			hsa-miR-425-5p				hsa-let-7d-3p	1670.15	-0.406297	0.071829	-5.65645	1.54537e-08	1.80494e-07
hsa-miR-424-3p			hsa-miR-93-3p				hsa-miR-424-3p	219.041	-0.405289	0.0940623	-4.30872	1.64199e-05	7.90127e-05
hsa-miR-92b-3p			hsa-miR-451a				hsa-miR-92b-3p	631.791	-0.396864	0.084997	-4.66915	3.02444e-06	1.8469e-05
hsa-miR-3173-5p			hsa-miR-93-5p				hsa-miR-3173-5p	129.19	-0.395275	0.102691	-3.84916	0.000118523	0.000459944
hsa-miR-532-3p			hsa-miR-339-5p				hsa-miR-532-3p	241.424	-0.373646	0.149397	-2.50102	0.0123835	0.026555
hsa-miR-342-5p			hsa-miR-15b-5p				hsa-miR-342-5p	151.019	-0.34128	0.079986	-4.26675	1.98342e-05	9.32054e-05
hsa-miR-130b-5p			hsa-miR-24-3p				hsa-miR-130b-5p	1013.46	-0.324392	0.0714371	-4.54094	5.60033e-06	3.1047e-05
hsa-miR-629-5p			hsa-miR-126-3p				hsa-miR-629-5p	735.057	-0.323123	0.0942794	-3.42729	0.000609637	0.00195786
hsa-miR-99b-5p			hsa-miR-27b-3p				hsa-miR-99b-5p	305.377	-0.30664	0.118873	-2.57957	0.00989242	0.0235232
			hsa-miR-186-5p				hsa-miR-29c-5p	117.001	0.272351	0.0978786	2.78254	0.00539358	0.0137951
			hsa-miR-363-3p				hsa-miR-378a-3p	765.123	0.275091	0.0854356	3.21987	0.0012825	0.00377225
			hsa-miR-194-5p				hsa-miR-484	7179.43	0.28077	0.110757	2.53501	0.0112445	0.0253243
			hsa-miR-576-5p				hsa-miR-339-3p	150.467	0.374219	0.102645	3.64577	0.000266594	0.000937756
			hsa-miR-98-5p				hsa-miR-30c-5p	8783.75	0.380229	0.115009	3.3061	0.000946059	0.00288129
			hsa-miR-107				hsa-miR-328-3p	1285.61	0.380808	0.0828089	4.59864	4.25254e-06	2.41312e-05
			hsa-miR-27a-3p				hsa-miR-148b-3p	1499	0.396335	0.111411	3.55742	0.000374513	0.00127271
			hsa-miR-30b-5p				hsa-miR-7976	375.707	0.437124	0.0855978	5.10672	3.27801e-07	2.59437e-06
			hsa-miR-26b-5p				hsa-miR-15b-3p	433.395	0.439587	0.124004	3.54493	0.000392714	0.00131232
			hsa-miR-101-3p				hsa-miR-4742-3p	109.56	0.441857	0.0918033	4.81308	1.48621e-06	9.56104e-06
			hsa-miR-30e-5p				hsa-miR-222-3p	271.157	0.444955	0.109854	4.05044	5.1121e-05	0.000216544
			hsa-miR-96-5p				hsa-miR-192-5p	3557.55	0.448336	0.0961123	4.66471	3.09055e-06	1.86831e-05
			hsa-let-7g-5p				hsa-miR-340-3p	364.953	0.46079	0.115856	3.97727	6.97109e-05	0.000286219
			hsa-miR-106b-5p				hsa-miR-22-5p	159.399	0.467327	0.130245	3.58805	0.000333166	0.00113863
			hsa-miR-17-5p				hsa-miR-454-5p	112.459	0.474025	0.102689	4.61612	3.90988e-06	2.30568e-05
			hsa-miR-19b-3p				hsa-miR-223-3p	913.082	0.47899	0.14053	3.40845	0.000653334	0.00207926
			hsa-miR-21-5p				hsa-miR-221-3p	282.822	0.481299	0.157158	3.06251	0.0021949	0.00604225
			hsa-miR-142-5p				hsa-miR-29a-3p	208.217	0.50528	0.110054	4.59119	4.40715e-06	2.48911e-05
			hsa-miR-374b-5p				hsa-miR-103a-3p	4707.16	0.52376	0.118491	4.42026	9.8581e-06	5.02322e-05
			hsa-miR-20a-5p				hsa-miR-1307-3p	501.382	0.530416	0.108799	4.87519	1.08706e-06	7.34678e-06
			hsa-miR-144-5p				hsa-miR-146b-5p	631.822	0.552072	0.119847	4.60648	4.09551e-06	2.38166e-05
			hsa-miR-199a-5p				hsa-miR-26a-5p	14266.9	0.554655	0.103166	5.37631	7.6027e-08	7.08996e-07
			hsa-miR-16-5p				hsa-miR-18a-3p	432.84	0.561112	0.119296	4.70353	2.55707e-06	1.58565e-05
			hsa-miR-142-3p				hsa-miR-146a-5p	531.22	0.566928	0.0966513	5.86571	4.47207e-09	6.11353e-08
			hsa-miR-144-3p				hsa-miR-23a-3p	265.277	0.583804	0.117511	4.9681	6.76118e-07	5.01067e-06
							hsa-miR-425-5p	8314.65	0.592318	0.10913	5.42764	5.71057e-08	5.49585e-07
							hsa-miR-93-3p	153.729	0.629382	0.134993	4.66232	3.12662e-06	1.88066e-05
							hsa-miR-451a	1.34711e+06	0.645691	0.126178	5.11731	3.09926e-07	2.46914e-06
							hsa-miR-93-5p	1367.15	0.662491	0.162483	4.07729	4.55645e-05	0.000195764
							hsa-miR-339-5p	141.076	0.718794	0.149432	4.81016	1.50808e-06	9.65012e-06
							hsa-miR-15b-5p	924.133	0.747707	0.153448	4.87271	1.10079e-06	7.39806e-06
							hsa-miR-24-3p	840.031	0.754957	0.103954	7.26242	3.80224e-13	1.14353e-11
							hsa-miR-126-3p	4191.37	0.760828	0.15468	4.91873	8.71085e-07	6.15318e-06
							hsa-miR-27b-3p	188.171	0.765392	0.120158	6.3699	1.89154e-10	3.44775e-09
							hsa-miR-186-5p	7731.18	0.772273	0.100722	7.66735	1.7559e-14	7.04114e-13
							hsa-miR-363-3p	12361	0.772475	0.0980425	7.87898	3.30071e-15	1.74414e-13
							hsa-miR-194-5p	1081.85	0.77699	0.124705	6.23062	4.64593e-10	7.98435e-09
							hsa-miR-576-5p	906.744	0.780882	0.0916626	8.5191	1.60803e-17	1.48804e-15
							hsa-miR-98-5p	180.05	0.788129	0.156987	5.02034	5.15814e-07	3.89388e-06
							hsa-miR-107	433.308	0.825402	0.156343	5.27942	1.29594e-07	1.11358e-06
							hsa-miR-27a-3p	187.052	0.83261	0.143423	5.80529	6.42564e-09	8.58894e-08
							hsa-miR-30b-5p	408.7	0.834797	0.157276	5.30785	1.10927e-07	9.66992e-07
							hsa-miR-26b-5p	2040.6	0.871666	0.156027	5.58663	2.31522e-08	2.55524e-07
							hsa-miR-101-3p	1024.61	0.871822	0.190504	4.57639	4.73061e-06	2.65931e-05
							hsa-miR-30e-5p	733.102	0.890387	0.146398	6.08196	1.18719e-09	1.92999e-08
							hsa-miR-96-5p	113.02	0.900873	0.163686	5.50366	3.71983e-08	3.85772e-07
							hsa-let-7g-5p	16800.9	0.909064	0.154607	5.87985	4.1064e-09	5.67815e-08
							hsa-miR-106b-5p	197.113	0.933511	0.157664	5.9209	3.20191e-09	4.69743e-08
							hsa-miR-17-5p	383.922	0.966065	0.168832	5.72205	1.05244e-08	1.29193e-07
							hsa-miR-19b-3p	103.554	1.05531	0.186919	5.64579	1.64422e-08	1.89449e-07
							hsa-miR-21-5p	1886.3	1.06115	0.163258	6.49983	8.04094e-11	1.58578e-09
							hsa-miR-142-5p	9653.85	1.13075	0.137533	8.22166	2.00706e-16	1.60966e-14
							hsa-miR-374b-5p	328.251	1.17066	0.175631	6.66542	2.63904e-11	5.38095e-10
							hsa-miR-20a-5p	203.019	1.17218	0.205093	5.71535	1.09482e-08	1.32344e-07
							hsa-miR-144-5p	691.892	1.18873	0.252843	4.70146	2.58305e-06	1.59354e-05
							hsa-miR-199a-5p	177.081	1.23856	0.140802	8.79644	1.4123e-18	1.699e-16
							hsa-miR-16-5p	1170.78	1.24127	0.176838	7.01925	2.23063e-12	5.96323e-11
							hsa-miR-142-3p	204.276	1.60216	0.209242	7.657	1.90333e-14	7.38615e-13
							hsa-miR-144-3p	138.508	2.63034	0.293149	8.97269	2.89364e-19	3.86783e-17

## Sheet: Legend
	DATASET	Description
	Dataset EV4	List of differentially expressed microRNAs detected via DESEQ2 analysis in blood samples from individuals of the PsyCourse cohort
