# Supplementary material for: Regulation of Zbp1 by miR-99b-5p in microglia controls the development of schizophrenia-like symptoms in mice
Source: EMBO J. 2024 Mar 25;43(8):3. doi: 10.1038/s44318-024-00067-8 (PMC11021462; doi:10.1038/s44318-024-00067-8)
Supplement: Supplementary file 6 — Data Set EV5 [file 44318_2024_67_MOESM6_ESM.xlsx]

## Sheet: Dataset EV5
List of differentially expressed microRNAs in postmortem brain samples
miR	baseMean	log2FoldChange	lfcSE	stat	pvalue	padj
hsa-miR-221-5p	234.853	-1.62432	0.245374	-6.61975	3.59815e-11	5.76903e-09
hsa-miR-1271-5p	287.379	-1.54386	0.408571	-3.77867	0.000157665	0.00118495
hsa-miR-409-5p	246.212	-1.47759	0.282939	-5.22228	1.76733e-07	5.00052e-06
hsa-miR-501-3p	299.706	-1.3639	0.249927	-5.45718	4.83744e-08	1.86677e-06
hsa-miR-500a-3p	246.794	-1.35154	0.248604	-5.43651	5.43344e-08	1.86677e-06
hsa-miR-100-5p	54181.6	-0.96655	0.210003	-4.60255	4.17355e-06	7.56534e-05
hsa-miR-132-5p	204.013	-0.915851	0.230753	-3.96896	7.21867e-05	0.000680819
hsa-miR-99b-5p	59509.5	-0.907254	0.273616	-3.31579	0.000913833	0.00430935
hsa-miR-874-3p	1560.01	-0.880943	0.161999	-5.43796	5.38937e-08	1.86677e-06
hsa-miR-374a-5p	564.227	-0.808895	0.199437	-4.0559	4.99417e-05	0.000544322
hsa-miR-145-3p	247.284	-0.776245	0.17943	-4.32617	1.51725e-05	0.000202721
hsa-miR-153-3p	4541.86	-0.759614	0.251871	-3.01589	0.0025623	0.00998345
hsa-miR-125a-5p	28678.7	-0.753963	0.201052	-3.75009	0.000176771	0.00128828
hsa-miR-383-5p	167.667	-0.743807	0.179918	-4.13414	3.56294e-05	0.000408041
hsa-miR-485-5p	222.991	-0.737244	0.15995	-4.6092	4.04215e-06	7.56534e-05
hsa-miR-128-3p	47262.5	-0.731226	0.120411	-6.07275	1.25735e-09	7.55982e-08
hsa-miR-338-3p	27076.8	-0.726606	0.174294	-4.16884	3.06148e-05	0.000365515
hsa-miR-151a-5p	21078.4	-0.650652	0.167904	-3.87514	0.000106565	0.00090498
hsa-miR-423-3p	1349.25	-0.634746	0.200465	-3.16637	0.00154355	0.00640041
hsa-miR-137-3p	545.944	-0.625542	0.171239	-3.65304	0.000259156	0.00166206
hsa-miR-379-5p	208.435	-0.60977	0.166176	-3.66943	0.00024309	0.00158009
hsa-miR-488-3p	358.596	-0.60706	0.168392	-3.60504	0.00031211	0.00190032
hsa-miR-29a-3p	11272.6	-0.592955	0.123458	-4.80288	1.56396e-06	3.41938e-05
hsa-miR-22-3p	57763.4	-0.538389	0.155561	-3.46094	0.000538289	0.00294224
hsa-miR-484	878.038	-0.536875	0.185212	-2.89871	0.00374698	0.0131554
hsa-miR-335-3p	534.375	-0.513557	0.139299	-3.68674	0.000227148	0.00158009
hsa-miR-132-3p	3402.04	-0.504386	0.183541	-2.74808	0.00599456	0.0192226
hsa-miR-9-3p	5867.84	-0.500199	0.161556	-3.09614	0.00196058	0.00785865
hsa-miR-320a-3p	2223.3	0.503363	0.104051	4.83764	1.31391e-06	3.15996e-05
hsa-miR-181a-5p	1.18197e+06	0.553042	0.138763	3.98551	6.7336e-05	0.000647772
hsa-miR-181a-2-3p	1197.11	0.556205	0.161677	3.44022	0.000581252	0.00310647
hsa-let-7i-5p	14141.4	0.571865	0.106007	5.39457	6.86888e-08	2.06496e-06
hsa-miR-1843	152.879	0.572922	0.141415	4.05135	5.09241e-05	0.000544322
hsa-miR-128-1-5p	380.431	0.602292	0.180803	3.33121	0.000864707	0.00411806
hsa-miR-30e-3p	2112.8	0.61881	0.153435	4.03305	5.50568e-05	0.000563454
hsa-miR-25-3p	4260.25	0.621822	0.144954	4.28979	1.78841e-05	0.000232493
hsa-miR-6511a-3p	195.365	0.642557	0.176991	3.63045	0.000282923	0.00174469
hsa-miR-192-5p	8194.18	0.644423	0.166795	3.86357	0.000111742	0.000926685
hsa-miR-101-3p	59341.3	0.655648	0.227563	2.88117	0.00396203	0.0136124
hsa-miR-107	4210.84	0.674298	0.176891	3.81194	0.000137879	0.00108721
hsa-miR-181a-3p	3453.17	0.678309	0.174753	3.88153	0.000103801	0.00090498
hsa-miR-9-5p	259185	0.684384	0.108406	6.31315	2.7342e-10	1.87879e-08
hsa-miR-99b-3p	202.401	0.71482	0.124485	5.7422	9.34531e-09	4.08645e-07
hsa-miR-103a-3p	42567.1	0.756934	0.11707	6.46565	1.00863e-10	1.1149e-08
hsa-miR-21-5p	9323.08	0.759365	0.189074	4.01623	5.91358e-05	0.00059259
hsa-miR-889-3p	1683.25	0.796573	0.233132	3.41683	0.00063355	0.00331236
hsa-miR-376a-5p	158.815	0.800971	0.244778	3.27223	0.00106701	0.00475215
hsa-miR-155-5p	154.913	0.835162	0.187652	4.45059	8.56332e-06	0.000142033
hsa-miR-6765-3p	166.248	0.852885	0.310761	2.7445	0.00606024	0.0193045
hsa-miR-34c-5p	1095.67	0.855733	0.29	2.9508	0.00316948	0.0114967
hsa-miR-299-3p	158.962	0.901185	0.216379	4.16485	3.11562e-05	0.000365515
hsa-miR-708-3p	323.064	0.901338	0.205624	4.38344	1.16821e-05	0.000170275
hsa-miR-340-5p	19964.7	0.904726	0.182465	4.95835	7.10956e-07	1.79984e-05
hsa-miR-374a-3p	1092.82	0.91725	0.263132	3.48589	0.000490501	0.00271185
hsa-miR-378a-3p	2676.05	0.922053	0.136635	6.74829	1.49602e-11	3.59793e-09
hsa-miR-106b-3p	354.067	0.935853	0.161035	5.81149	6.19181e-09	2.97826e-07
hsa-miR-182-5p	734.512	1.06817	0.23361	4.57247	4.82003e-06	8.28012e-05
hsa-miR-375-3p	352.001	1.09172	0.393366	2.77532	0.00551472	0.0179228
hsa-miR-10b-5p	1494.03	1.78457	0.46761	3.81636	0.000135436	0.00108574

## Sheet: Legend
	DATASET	Description
	Dataset EV5	List of differentially expressed microRNAs detected via DESEQ2 analysis in postmortem brain samples
