# Supplementary material for: Regulation of Zbp1 by miR-99b-5p in microglia controls the development of schizophrenia-like symptoms in mice
Source: EMBO J. 2024 Mar 25;43(8):3. doi: 10.1038/s44318-024-00067-8 (PMC11021462; doi:10.1038/s44318-024-00067-8)
Supplement: Supplementary file 7 — Data Set EV6 [file 44318_2024_67_MOESM7_ESM.xlsx]

## Sheet: Dataset EV6
	This Study			Literature
	Within co-expression module	Diff. expressed in blood	Diff. expressed	Linked to brain diseases	Total number of studies
miR			in brain
miR-101-3p	­yellow	­	­	7 (ischemia, epilepsy, AD)1,2,3,4,5,6,7	273
miR-378a-3p	­yellow	­	­	1 (AD)8	151
miR-21-5p	­yellow	­	­	11 (SZ, AD, Alcoholism, HS, ALS, FA, ischemia, Acute Encephalitis) 9, 10, 11, 12, 13, 14, 15, 16, 17, 18, 19	946
miR-192-5p	­ blue	­	­	5 (AD, ischemia, ALS)20, 21,22, 23, 24	221
miR-103a-3p	­green	­	­	8 (PD, TBI, depression)25, 26, 27, 28, 29, 30, 31, 32	174
miR-500a-3p	¯turquoise	¯	¯	1 (ischemia)33	33
miR-501-3p	¯turquoise	-	¯	4 (SZ, AD, ageing)34, 35, 36, 37	53
miR-221-5p	¯turquoise	-	¯	0	77
miR-99b-5p	¯turquoise	¯	¯	SZ (this study)	64
List of candidate miRs that may play a role in the pathogenesis of SZ. The table shows the list of candidate miRs that were selected on the basis of differential expression in postmortem brain tissue, presence with a co-expression module identified on the basis of the blood analysis and/or differential expression in blood samples. A literature search was conducted for candidate miRs. “Total numbe…
1: Yang, Z., Gao, Z., Yang, Z., Zhang, Y., Chen, H., Yang, X., Fang, X., Zhu, Y., Zhang, J., Ouyang, F., Li, J., Cai, G., Li, Y., Lin, X., Ni, R., Xia, C., Wang, R., Shi, X., & Chu, L. (2022). Lactobacillus plantarum-derived extracellular vesicles protect against ischemic brain injury via the microRNA-101a-3p/c-Fos/TGF-β axis. Pharmacological research, 182, 106332.
2: Barrera-Vázquez, O. S., Gomez-Verjan, J. C., Ramírez-Aldana, R., Torre, P. G., & Rivero-Segura, N. A. (2022). Structural and Pharmacological Network Analysis of miRNAs Involved in Acute Ischemic Stroke: A Systematic Review. International journal of molecular sciences, 23(9), 4663
3: Zhang, M., Liu, W., Zhang, Q., & Hu, H. (2021). miR-101-3p Contributes to α-Synuclein Aggregation in Neural Cells through the miR-101-3p/SKP1/PLK2 Pathway. Journal of healthcare engineering, 2021, 6147434
4: Forero D. A. (2021). Functional Genomics of Epileptogenesis in Animal Models and Humans. Cellular and molecular neurobiology, 41(7), 1579–1587.
5: Kikuchi, M., Sekiya, M., Hara, N., Miyashita, A., Kuwano, R., Ikeuchi, T., Iijima, K. M., & Nakaya, A. (2020). Disruption of a RAC1-centred network is associated with Alzheimer's disease pathology and causes age-dependent neurodegeneration. Human molecular genetics, 29(5), 817–833.
7: Zhou, Q., Luo, L., Wang, X., & Li, X. (2019). Relationship between single nucleotide polymorphisms in the 3'UTR of amyloid precursor protein and risk of Alzheimer's disease and its mechanism. Bioscience reports, 39(5), BSR20182485.
8: Dong, Z., Gu, H., Guo, Q., Liang, S., Xue, J., Yao, F., Liu, X., Li, F., Liu, H., Sun, L., & Zhao, K. (2021). Profiling of Serum Exosome MiRNA Reveals the Potential of a MiRNA Panel as Diagnostic Biomarker for Alzheimer's Disease. Molecular neurobiology, 58(7), 3084–3094
9: Garcia, G., Pinto, S., Ferreira, S., Lopes, D., Serrador, M. J., Fernandes, A., Vaz, A. R., Mendonça, A., Edenhofer, F., Malm, T., Koistinaho, J., & Brites, D. (2022). Emerging Role of miR-21-5p in Neuron-Glia Dysregulation and Exosome Transfer Using Multiple Models of Alzheimer's Disease. Cells, 11(21), 3377.
10: Geaghan, M. P., Reay, W. R., & Cairns, M. J. (2022). MicroRNA binding site variation is enriched in psychiatric disorders. Human mutation, 43(12), 2153–2169.
11: Ibáñez, F., Ureña-Peralta, J. R., Costa-Alba, P., Torres, J. L., Laso, F. J., Marcos, M., Guerri, C., & Pascual, M. (2020). Circulating MicroRNAs in Extracellular Vesicles as Potential Biomarkers of Alcohol-Induced Neuroinflammation in Adolescence: Gender Differences. International journal of molecular sciences, 21(18), 6730.
12: Sessa, F., Salerno, M., Cipolloni, L., Bertozzi, G., Messina, G., Mizio, G. D., Asmundo, A., & Pomara, C. (2020). Anabolic-androgenic steroids and brain injury: miRNA evaluation in users compared to cocaine abusers and elderly people. Aging, 12(15), 15314–15327.
13: Joilin, G., Gray, E., Thompson, A. G., Bobeva, Y., Talbot, K., Weishaupt, J., Ludolph, A., Malaspina, A., Leigh, P. N., Newbury, S. F., Turner, M. R., & Hafezparast, M. (2020). Identification of a potential non-coding RNA biomarker signature for amyotrophic lateral sclerosis. Brain communications, 2(1), fcaa053.
14: Wang, W., Li, D. B., Li, R. Y., Zhou, X., Yu, D. J., Lan, X. Y., Li, J. P., & Liu, J. L. (2018). Diagnosis of Hyperacute and Acute Ischaemic Stroke: The Potential Utility of Exosomal MicroRNA-21-5p and MicroRNA-30a-5p. Cerebrovascular diseases (Basel, Switzerland), 45(5-6), 204–212.
15: Dantham, S., Srivastava, A. K., Gulati, S., & Rajeswari, M. R. (2018). Differentially Regulated Cell-Free MicroRNAs in the Plasma of Friedreich's Ataxia Patients and Their Association with Disease Pathology. Neuropediatrics, 49(1), 35–43.
16: Srivastava, A., Dixit, A. B., Paul, D., Tripathi, M., Sarkar, C., Chandra, P. S., & Banerjee, J. (2017). Comparative analysis of cytokine/chemokine regulatory networks in patients with hippocampal sclerosis (HS) and focal cortical dysplasia (FCD). Scientific reports, 7(1), 15904.
17: Raoof, R., Jimenez-Mateos, E. M., Bauer, S., Tackenberg, B., Rosenow, F., Lang, J., Onugoren, M. D., Hamer, H., Huchtemann, T., Körtvélyessy, P., Connolly, N. M. C., Pfeiffer, S., Prehn, J. H. M., Farrell, M. A., O'Brien, D. F., Henshall, D. C., & Mooney, C. (2017). Cerebrospinal fluid microRNAs are potential biomarkers of temporal lobe epilepsy and status epilepticus. Scientific reports, 7(1…
18: Wu, J., Fan, C. L., Ma, L. J., Liu, T., Wang, C., Song, J. X., Lv, Q. S., Pan, H., Zhang, C. N., & Wang, J. J. (2017). Distinctive expression signatures of serum microRNAs in ischaemic stroke and transient ischaemic attack patients. Thrombosis and haemostasis, 117(5), 992–1001.
19: Goswami, S., Banerjee, A., Kumari, B., Bandopadhyay, B., Bhattacharya, N., Basu, N., Vrati, S., & Banerjee, A. (2017). Differential Expression and Significance of Circulating microRNAs in Cerebrospinal Fluid of Acute Encephalitis Patients Infected with Japanese Encephalitis Virus. Molecular neurobiology, 54(2), 1541–1551.
20: Zmyslowska, A., Smyczynska, U., Stanczak, M., Jeziorny, K., Szadkowska, A., Fendler, W., & Borowiec, M. (2022). Association of circulating miRNAS in patients with Alstrőm and Bardet-Biedl syndromes with clinical course parameters. Frontiers in endocrinology, 13, 1057056.
21: Qin, Z., Han, X., Ran, J., Guo, S., & Lv, L. (2022). Exercise-Mediated Alteration of miR-192-5p Is Associated with Cognitive Improvement in Alzheimer's Disease. Neuroimmunomodulation, 29(1), 36–43.
22: He, X. W., Shi, Y. H., Liu, Y. S., Li, G. F., Zhao, R., Hu, Y., Lin, C. C., Zhuang, M. T., Su, J. J., & Liu, J. R. (2019). Increased plasma levels of miR-124-3p, miR-125b-5p and miR-192-5p are associated with outcomes in acute ischaemic stroke patients receiving thrombolysis. Atherosclerosis, 289, 36–43.
23: Rahman, M. R., Islam, T., Turanli, B., Zaman, T., Faruquee, H. M., Rahman, M. M., Mollah, M. N. H., Nanda, R. K., Arga, K. Y., Gov, E., & Moni, M. A. (2019). Network-based approach to identify molecular signatures and therapeutic agents in Alzheimer's disease. Computational biology and chemistry, 78, 431–439.
24: Raheja, R., Regev, K., Healy, B. C., Mazzola, M. A., Beynon, V., Von Glehn, F., Paul, A., Diaz-Cruz, C., Gholipour, T., Glanz, B. I., Kivisakk, P., Chitnis, T., Weiner, H. L., Berry, J. D., & Gandhi, R. (2018). Correlating serum micrornas and clinical parameters in amyotrophic lateral sclerosis. Muscle & nerve, 58(2), 261–269.
25: Da Silva, F. C., Rode, M. P., Vietta, G. G., Iop, R. D. R., Creczynski-Pasa, T. B., Martin, A. S., & Da Silva, R. (2021). Expression levels of specific microRNAs are increased after exercise and are associated with cognitive improvement in Parkinson's disease. Molecular medicine reports, 24(2), 618.
26: Zhou, J., Zhao, Y., Li, Z., Zhu, M., Wang, Z., Li, Y., Xu, T., Feng, D., Zhang, S., Tang, F., & Yao, J. (2020). miR-103a-3p regulates mitophagy in Parkinson's disease through Parkin/Ambra1 signaling. Pharmacological research, 160, 105197.
27: Devoto, C., Lai, C., Qu, B. X., Guedes, V. A., Leete, J., Wilde, E., Walker, W. C., Diaz-Arrastia, R., Kenney, K., & Gill, J. (2020). Exosomal MicroRNAs in Military Personnel with Mild Traumatic Brain Injury: Preliminary Results from the Chronic Effects of Neurotrauma Consortium Biomarker Discovery Project. Journal of neurotrauma, 37(23), 2482–2492.
28: Van der Auwera, S., Ameling, S., Wittfeld, K., d'Harcourt Rowold, E., Nauck, M., Völzke, H., Suhre, K., Najafi-Shoushtari, H., Methew, J., Ramachandran, V., Bülow, R., Völker, U., & Grabe, H. J. (2019). Association of childhood traumatization and neuropsychiatric outcomes with altered plasma micro RNA-levels. Neuropsychopharmacology : official publication of the American College of Neuropsych…
29: Yan, J., Bu, X., Li, Z., Wu, J., Wang, C., Li, D., Song, J., & Wang, J. (2019). Screening the expression of several miRNAs from TaqMan Low Density Array in traumatic brain injury: miR-219a-5p regulates neuronal apoptosis by modulating CCNA2 and CACUL1. Journal of neurochemistry, 150(2), 202–217.
30: Chang, W. S., Wang, Y. H., Zhu, X. T., & Wu, C. J. (2017). Genome-Wide Profiling of miRNA and mRNA Expression in Alzheimer's Disease. Medical science monitor : international medical journal of experimental and clinical research, 23, 2721–2731.
31: Serafin, A., Foco, L., Zanigni, S., Blankenburg, H., Picard, A., Zanon, A., Giannini, G., Pichler, I., Facheris, M. F., Cortelli, P., Pramstaller, P. P., Hicks, A. A., Domingues, F. S., & Schwienbacher, C. (2015). Overexpression of blood microRNAs 103a, 30b, and 29a in L-dopa-treated patients with PD. Neurology, 84(7), 645–653.
32: Serafin, A., Foco, L., Blankenburg, H., Picard, A., Zanigni, S., Zanon, A., Pramstaller, P. P., Hicks, A. A., & Schwienbacher, C. (2014). Identification of a set of endogenous reference genes for miRNA expression studies in Parkinson's disease blood samples. BMC research notes, 7, 715
33: Toor, S. M., Aldous, E. K., Parray, A., Akhtar, N., Al-Sarraj, Y., Abdelalim, E. M., Arredouani, A., El-Agnaf, O., Thornalley, P. J., Pananchikkal, S. V., Pir, G. J., Ayadathil, R., Shuaib, A., Alajez, N. M., & Albagha, O. M. E. (2022). Circulating MicroRNA Profiling Identifies Distinct MicroRNA Signatures in Acute Ischemic Stroke and Transient Ischemic Attack Patients. International journal …
34: Liang, W., Hou, Y., Huang, W., Wang, Y., Jiang, T., Huang, X., Wang, Z., Wu, F., Zheng, J., Zhang, J., Ou, H., Li, S., Ping, J., Zhang, Y., Ye, J., Li, Z., Yang, Q., Zhang, J., Zheng, X., Li, S., … Zhao, C. (2022). Loss of schizophrenia-related miR-501-3p in mice impairs sociability and memory by enhancing mGluR5-mediated glutamatergic transmission. Science advances, 8(33), eabn7357.
35: Gullett, J. M., Chen, Z., O'Shea, A., Akbar, M., Bian, J., Rani, A., Porges, E. C., Foster, T. C., Woods, A. J., Modave, F., & Cohen, R. A. (2020). MicroRNA predicts cognitive performance in healthy older adults. Neurobiology of aging, 95, 186–194.
36: Toyama, K., Mogi, M., & Tsao, P. S. (2019). microRNA-based biomarker for dementia. Aging, 11(5), 1329–1330.
37: Hara, N., Kikuchi, M., Miyashita, A., Hatsuta, H., Saito, Y., Kasuga, K., Murayama, S., Ikeuchi, T., & Kuwano, R. (2017). Serum microRNA miR-501-3p as a potential biomarker related to the progression of Alzheimer's disease. Acta neuropathologica communications, 5(1), 10.

## Sheet: Legend
	DATASET	Description
	Dataset EV6	Table summarizing the relevant literatire on the candidate microRNAs identified by comparative analysis blood samples from PsyCourse individuas and postmortem data
