# Supplementary material for: Regulation of Zbp1 by miR-99b-5p in microglia controls the development of schizophrenia-like symptoms in mice
Source: EMBO J. 2024 Mar 25;43(8):3. doi: 10.1038/s44318-024-00067-8 (PMC11021462; doi:10.1038/s44318-024-00067-8)
Supplement: Supplementary file 8 — Data Set EV7 [file 44318_2024_67_MOESM8_ESM.xlsx]

## Sheet: Dataset EV7
mir99b_inhibitor_pfc_vs_wild_differential_expression_treatment_vs_control
Gene	baseMean	log2FoldChange	lfcSE	stat	pvalue	padj	T_1	T_2	T_3	W_2	W_3	W_4	symbol	entrez
ENSMUSG00000034459	308.344	1.49016	0.178037	8.36994	5.76479e-17	9.79552e-13	259.516	339.563	691.099	177.262	113.9	268.724	Ifit1	15957
ENSMUSG00000025432	215.885	3.99975	0.509348	7.85269	4.07223e-15	3.45976e-11	482.652	466.234	271.748	19.2312	17.9288	37.5166	Avil	11567
ENSMUSG00000041309	633.555	0.831763	0.110628	7.51854	5.53933e-14	3.13748e-10	965.304	850.505	674.481	428.104	454.547	428.388	Nkx6-2	14912
ENSMUSG00000034235	2624.24	0.509258	0.0681606	7.47145	7.93184e-14	3.36945e-10	2966.25	3257.25	3002.91	2130.49	2156.72	2231.8	Usp54	78787
ENSMUSG00000070345	58.2485	2.51964	0.354908	7.09941	1.25288e-12	4.25777e-09	109.142	119.22	72.3357	12.5421	17.9288	18.3221	Hsf5	327992
ENSMUSG00000023341	127.887	1.54407	0.218698	7.06027	1.66179e-12	4.70619e-09	147.949	197.99	215.052	61.0383	63.2779	82.0131	Mx2	17858
ENSMUSG00000032083	49.3381	2.85201	0.409413	6.9661	3.25837e-12	7.90946e-09	110.355	94.7371	58.6506	5.85299	11.601	14.8322	Apoa1	11806
ENSMUSG00000078671	2999	0.512526	0.0760582	6.7386	1.59917e-11	3.39663e-08	3679.31	3697.94	3220.89	2501.73	2315.97	2578.18	Chd2	244059
ENSMUSG00000081225	187.482	1.21421	0.19094	6.35915	2.02873e-10	3.83025e-07	243.751	311.887	232.647	100.337	120.228	116.04	Cyp2j12	242546
ENSMUSG00000028268	482.815	0.942764	0.148953	6.32927	2.46328e-10	4.18561e-07	520.245	596.099	712.604	311.88	260.494	495.569	Gbp3	55932
ENSMUSG00000071192	48.3498	2.56184	0.405824	6.31269	2.74225e-10	4.23603e-07	107.93	93.6726	50.8305	14.2144	9.49169	13.9597	Wfikkn1	215001
ENSMUSG00000034855	103.45	1.64551	0.265777	6.19133	5.96582e-10	8.4476e-07	107.93	107.511	233.625	63.5467	34.8029	73.2883	Cxcl10	15945
ENSMUSG00000026104	678.526	0.684391	0.111468	6.13982	8.26161e-10	1.07986e-06	562.69	803.669	1017.59	540.147	422.908	724.159	Stat1	20846
ENSMUSG00000000386	109.416	1.60175	0.264277	6.0609	1.35365e-09	1.64294e-06	121.269	156.476	201.367	41.807	47.4585	88.1205	Mx1	17857
ENSMUSG00000092341	34480.3	0.319697	0.0533108	5.99684	2.01197e-09	2.27916e-06	29744.9	36102.3	44996.7	33765	27189.5	35083.3	Malat1	72289
ENSMUSG00000051735	179.532	1.19993	0.20422	5.87568	4.21108e-09	4.47217e-06	266.793	299.114	191.592	104.518	99.1354	116.04	Rinl	320435
ENSMUSG00000006154	400.038	0.834855	0.144955	5.75939	8.44176e-09	8.31541e-06	374.722	526.909	598.236	260.876	282.641	356.844	Eps8l1	67425
ENSMUSG00000037321	292.72	0.917744	0.159547	5.7522	8.8087e-09	8.31541e-06	362.595	370.433	390.026	199.838	165.577	267.851	Tap1	21354
ENSMUSG00000020641	167.329	1.19081	0.209395	5.68688	1.29384e-08	1.1571e-05	150.374	179.894	342.128	114.551	89.6438	127.382	Rsad2	58185
ENSMUSG00000030905	3470.5	-0.34211	0.060552	-5.64986	1.60576e-08	1.36425e-05	3644.14	3003.91	2847.48	3652.26	4253.33	3421.87	Crym	12971
ENSMUSG00000058626	26.8949	3.36156	0.596525	5.63523	1.74824e-08	1.41457e-05	15.765	39.3851	89.9309	7.52527	5.27316	3.48992	Capn11	268958
ENSMUSG00000033039	1825.1	0.38843	0.0716418	5.42183	5.89919e-08	4.55632e-05	2293.2	2002.25	1992.16	1497.53	1622.02	1543.42	Micall1	27008
ENSMUSG00000040033	1351.7	0.433376	0.0809646	5.35266	8.66688e-08	6.40294e-05	1497.68	1484.92	1619.73	1163.07	1068.34	1276.44	Stat2	20847
ENSMUSG00000034422	386.857	0.811177	0.152323	5.32538	1.00744e-07	6.84739e-05	380.786	428.978	596.281	280.107	216.2	418.79	Parp14	547253
ENSMUSG00000035692	190.973	1.12568	0.211278	5.32796	9.93194e-08	6.84739e-05	248.602	201.183	309.87	122.913	89.6438	173.624	Isg15	100038882
ENSMUSG00000045671	2487.64	-0.388711	0.0743876	-5.22549	1.73699e-07	0.000113519	1954.86	2252.4	2119.24	3125.49	2535.34	2938.51	Spred2	114716
ENSMUSG00000053414	947.188	0.622146	0.12058	5.15962	2.47448e-07	0.000150166	1313.35	996.336	1204.29	596.168	923.858	649.125	Hunk	26559
ENSMUSG00000060519	353.4	0.710519	0.13769	5.16029	2.46572e-07	0.000150166	391.7	388.529	506.35	271.746	243.62	318.455	Tor3a	30935
ENSMUSG00000033355	239.016	1.01521	0.197914	5.12958	2.90395e-07	0.000170151	237.688	265.051	392.959	163.884	102.299	272.214	Rtp4	67775
ENSMUSG00000046718	459.883	0.77476	0.15199	5.09743	3.44291e-07	0.000188716	563.902	602.485	542.518	313.553	280.532	456.307	Bst2	69550
ENSMUSG00000074151	190.693	1.12952	0.221435	5.1009	3.38039e-07	0.000188716	235.263	245.891	274.68	105.354	87.5345	195.436	Nlrc5	434341
ENSMUSG00000048251	1895.45	-0.36834	0.0737783	-4.99252	5.9596e-07	0.00029784	1677.15	1614.79	1661.77	2275.98	2063.92	2079.12	Bcl11b	58208
ENSMUSG00000051335	4542.55	-0.292236	0.0584781	-4.99735	5.81228e-07	0.00029784	3832.11	4049.21	4172.01	5353.81	4629.84	5218.3	Gfod1	328232
ENSMUSG00000046879	720.92	0.566723	0.113257	5.00386	5.61941e-07	0.00029784	703.362	777.057	1013.68	572.756	508.333	750.333	Irgm1	15944
ENSMUSG00000028270	321.026	0.690779	0.141422	4.88454	1.03672e-06	0.000489332	349.256	380.013	428.149	250.006	209.872	308.858	Gbp2	14469
ENSMUSG00000040296	351.148	0.800047	0.16379	4.8846	1.03639e-06	0.000489332	372.297	370.433	549.36	235.792	220.418	358.589	Ddx58	230073
ENSMUSG00000001123	441.058	0.68557	0.141438	4.84714	1.25251e-06	0.000575209	465.674	562.036	564.023	304.355	302.68	447.582	Lgals9	16859
ENSMUSG00000022906	257.084	0.817077	0.16933	4.82536	1.39749e-06	0.000624901	265.58	299.114	380.251	179.77	150.812	266.979	Parp9	80285
ENSMUSG00000071176	1809.14	0.351714	0.0734575	4.78799	1.6846e-06	0.000733965	2179.21	2052.28	1915.92	1481.64	1617.81	1607.98	Arhgef10	234094
ENSMUSG00000029561	614.688	1.27896	0.267562	4.78003	1.75268e-06	0.000744539	709.426	800.475	983.374	351.179	262.603	581.072	Oasl2	23962
ENSMUSG00000027580	447.072	0.55894	0.117384	4.76162	1.92044e-06	0.000795904	440.208	523.715	579.663	405.528	300.57	432.75	Helz2	229003
ENSMUSG00000040483	319.922	0.675952	0.142287	4.75064	2.02771e-06	0.000820355	322.576	391.722	432.059	241.645	218.309	313.22	Xaf1	327959
ENSMUSG00000062488	174.671	1.03057	0.217791	4.73194	2.22382e-06	0.000878772	143.098	183.087	331.376	111.207	81.2067	198.053	Ifit3b	667370
ENSMUSG00000033740	373.706	0.626529	0.133933	4.67794	2.8977e-06	0.00107038	426.868	473.686	452.587	265.057	294.242	329.797	St18	240690
ENSMUSG00000054072	141.218	1.09972	0.234891	4.68183	2.84324e-06	0.00107038	123.695	143.702	278.59	139.636	62.2233	99.4627	Iigp1	60440
ENSMUSG00000073758	67.8336	1.50256	0.320911	4.68218	2.83837e-06	0.00107038	122.482	117.091	68.4257	24.2481	33.7482	41.0066	Sh3d21	66938
ENSMUSG00000032596	324.888	0.647926	0.139565	4.64248	3.44248e-06	0.00124457	338.341	400.238	427.172	242.481	238.347	302.751	Uba7	74153
ENSMUSG00000032690	127.686	1.17785	0.254347	4.63088	3.64112e-06	0.00128896	147.949	142.638	209.187	82.7779	47.4585	136.107	Oas2	246728
ENSMUSG00000034990	19.0064	3.29012	0.712338	4.61876	3.86042e-06	0.0013387	42.4443	48.9652	13.6851	3.34456	2.10926	3.48992	Otoa	246190
ENSMUSG00000035929	242.739	0.835421	0.181966	4.59109	4.40927e-06	0.00149845	303.173	304.436	310.848	149.669	151.867	236.442	H2-Q4	15015
ENSMUSG00000022091	1191.69	0.366907	0.0805181	4.55683	5.19321e-06	0.00173026	1486.76	1364.64	1244.37	954.873	1097.87	1001.61	Sorbs3	20410
ENSMUSG00000025492	559.168	0.618427	0.135868	4.55169	5.32158e-06	0.00173893	617.261	696.158	685.234	377.936	411.307	567.112	Ifitm3	66141
ENSMUSG00000002325	780.084	0.513716	0.115249	4.45745	8.29393e-06	0.00265907	757.933	888.826	1006.83	617.908	545.245	863.755	Irf9	16391
ENSMUSG00000002007	338.829	0.593387	0.133491	4.44515	8.78322e-06	0.00276379	417.166	397.044	407.621	255.023	264.713	291.408	Srpk3	56504
ENSMUSG00000040037	4545.77	-0.279363	0.0631427	-4.4243	9.67534e-06	0.00298915	3851.51	3808.64	4437.89	5299.46	4656.2	5220.92	Negr1	320840
ENSMUSG00000034664	160.26	0.947989	0.215484	4.39935	1.08573e-05	0.00329443	221.923	269.309	154.446	106.19	112.846	96.8453	Itga2b	16399
ENSMUSG00000033952	63.7919	1.35881	0.309521	4.39004	1.13332e-05	0.00337848	86.1012	111.768	76.2457	35.1179	31.639	41.879	Aspm	12316
ENSMUSG00000029416	879.051	0.42541	0.0986141	4.31389	1.6041e-05	0.00469946	945.901	1094.27	955.027	755.035	701.331	822.749	Slc15a4	100561
ENSMUSG00000027351	5666.11	-0.23892	0.0554978	-4.30503	1.66966e-05	0.00474588	3639.29	5062.58	5913.93	7194.99	4849.2	7336.69	Spred1	114715
ENSMUSG00000048655	20.1579	2.4587	0.571232	4.30421	1.67581e-05	0.00474588	27.8919	42.5785	31.2803	5.01684	6.32779	7.85232	Ccdc169	320604
ENSMUSG00000035270	59.3286	1.43418	0.337149	4.25386	2.10121e-05	0.00585306	90.952	89.4148	77.2232	25.0842	25.3112	47.9864	Impg2	224224
ENSMUSG00000053964	121.382	0.978406	0.230922	4.23696	2.26569e-05	0.00620946	172.202	187.345	127.076	84.4502	71.715	85.5031	Lgals4	16855
ENSMUSG00000024079	301.277	0.709064	0.168371	4.21131	2.53892e-05	0.00684784	263.154	288.469	512.215	236.628	183.506	323.69	Eif2ak2	19106
ENSMUSG00000072620	149.803	0.978458	0.233182	4.19611	2.71543e-05	0.00720947	196.456	178.83	208.209	81.9418	83.316	150.067	Slfn2	20556
ENSMUSG00000022237	3538.51	-0.322464	0.0773854	-4.16699	3.0865e-05	0.0080686	2624.27	3357.31	3110.43	4511.82	3344.24	4283	Ankrd33b	67434
ENSMUSG00000017830	132.503	0.889404	0.213715	4.16163	3.15983e-05	0.00813512	167.352	162.863	176.929	90.3032	78.0428	119.53	Dhx58	80861
ENSMUSG00000020032	3307.61	-0.339203	0.0819078	-4.14128	3.45374e-05	0.00863029	2801.32	3080.55	2737.03	4146.42	3244.05	3836.3	Nuak1	77976
ENSMUSG00000031385	1489	0.31237	0.0753851	4.14365	3.41815e-05	0.00863029	1675.94	1642.46	1643.19	1262.57	1353.09	1356.71	Plxnb3	140571
ENSMUSG00000068394	219.731	0.694184	0.167828	4.13628	3.52978e-05	0.00869247	281.345	258.664	276.635	143.816	172.96	184.966	Cep152	99100
ENSMUSG00000041308	838.853	-0.405436	0.0989755	-4.09633	4.19757e-05	0.0101893	543.287	746.188	746.817	1092	748.789	1156.04	Sntb2	20650
ENSMUSG00000070327	1212.15	0.841523	0.207066	4.06403	4.8232e-05	0.0115431	1182.38	1358.25	1911.03	854.536	692.893	1273.82	Rnf213	672511
ENSMUSG00000037577	25.5368	2.17159	0.539659	4.024	5.72189e-05	0.0135037	43.657	61.7388	22.4827	5.01684	11.601	8.7248	Ephx3	71932
ENSMUSG00000037921	128.611	1.00573	0.250668	4.01218	6.01604e-05	0.0140034	115.206	140.509	229.715	73.5804	64.3326	148.322	Ddx60	234311
ENSMUSG00000000275	462.666	0.508881	0.127198	4.00071	6.31534e-05	0.0145014	514.182	512.006	575.753	362.049	346.974	465.032	Trim25	217069
ENSMUSG00000049807	5423.08	0.242399	0.0606893	3.99411	6.4938e-05	0.0147124	6249.01	5985.47	5516.09	4902.29	4867.13	5018.51	Arhgap23	58996
ENSMUSG00000029605	69.994	1.28633	0.322914	3.98352	6.79026e-05	0.0151816	82.4631	71.3189	134.896	32.6095	35.8575	62.8186	Oas1b	23961
ENSMUSG00000016496	143.648	0.783081	0.197489	3.96519	7.33384e-05	0.016184	158.863	164.992	211.142	107.862	101.245	117.785	Cd274	60533
ENSMUSG00000055866	1522.14	-0.40986	0.10391	-3.94437	8.00088e-05	0.0174296	1133.87	1338.03	1249.26	2048.54	1311.96	2051.2	Per2	18627
ENSMUSG00000018166	607.16	-0.415632	0.10598	-3.92178	8.78972e-05	0.0189057	436.57	531.166	550.338	689.816	650.708	784.36	Erbb3	13867
ENSMUSG00000069072	3729.83	-0.231114	0.0589766	-3.91874	8.90141e-05	0.0189066	3191.81	3387.12	3601.14	4146.42	3947.49	4105.02	Slc7a14	241919
ENSMUSG00000025427	2174.91	-0.271462	0.069453	-3.90857	9.28448e-05	0.0192392	1866.33	2037.38	1939.38	2464.94	2234.77	2506.64	Rnf165	225743
ENSMUSG00000040253	246.395	0.643574	0.164624	3.90937	9.2537e-05	0.0192392	189.18	270.373	400.779	201.51	168.741	247.784	Gbp7	229900
ENSMUSG00000078853	331.082	0.532173	0.13668	3.89357	9.87794e-05	0.0202224	274.069	380.013	476.047	311.044	242.565	302.751	Igtp	16145
ENSMUSG00000071862	2060.01	-0.307943	0.0791809	-3.88911	0.000100613	0.0202797	1481.91	1652.04	2151.5	2357.08	1995.36	2722.14	Lrrtm2	107065
ENSMUSG00000003283	154.475	0.818219	0.210496	3.88711	0.000101446	0.0202797	197.669	223.537	166.177	110.371	93.8623	135.234	Hck	15162
ENSMUSG00000086509	39.4036	1.50255	0.387173	3.88082	0.000104103	0.0205688	61.8474	60.6743	53.763	13.3783	23.2019	23.557	Nkx2-2os	100313531
ENSMUSG00000028859	395.327	0.591458	0.15269	3.87358	0.000107248	0.0209466	488.715	496.039	431.082	281.779	277.368	396.978	Csf3r	12986
ENSMUSG00000063455	2791.27	-0.246619	0.0638707	-3.86123	0.000112818	0.0217842	2527.25	2535.55	2583.56	3143.05	3010.98	2947.24	D630045J12Rik	330286
ENSMUSG00000091549	110.828	0.902046	0.234702	3.84336	0.000121359	0.0231701	143.098	128.8	151.514	81.1057	60.114	100.335	NA	NA
ENSMUSG00000021408	170.83	0.776333	0.202333	3.83692	0.000124588	0.0235222	240.113	195.861	212.12	104.518	117.064	155.301	Ripk1	19766
ENSMUSG00000027654	84.8064	1.10223	0.288989	3.81408	0.00013669	0.0255235	126.12	124.542	92.8634	56.8576	36.9121	71.5434	Fam83d	71878
ENSMUSG00000036908	904.633	0.429079	0.11267	3.80827	0.000139944	0.0258471	1167.82	1070.85	904.196	722.426	706.604	855.903	Unc93b1	54445
ENSMUSG00000026519	1315.34	0.318436	0.0839124	3.79486	0.000147729	0.0269916	1414	1559.44	1411.52	1103.71	1205.44	1197.92	Tmem63a	208795
ENSMUSG00000060550	92.0864	1.05465	0.278383	3.78848	0.000151574	0.0273995	115.206	124.542	122.189	51.0046	45.3492	94.2279	H2-Q7	15018
ENSMUSG00000037542	13.4897	2.68822	0.711672	3.77733	0.000158522	0.0283537	26.6793	17.0314	26.3928	4.1807	3.1639	3.48992	Aldh8a1	237320
ENSMUSG00000026222	258.007	0.672566	0.17855	3.76681	0.000165345	0.029266	328.64	268.244	340.173	179.77	172.96	258.254	Sp100	20684
ENSMUSG00000020363	269.153	0.559651	0.148913	3.75824	0.000171114	0.029669	375.935	300.178	309.87	189.804	254.166	184.966	Gfpt2	14584
ENSMUSG00000074896	452.229	1.11429	0.29642	3.75917	0.000170481	0.029669	466.887	464.105	847.501	269.237	232.019	433.623	Ifit3	15959
ENSMUSG00000060882	2439.04	-0.242807	0.0646951	-3.7531	0.000174664	0.0299788	2139.19	2241.76	2271.73	2622.97	2595.45	2763.14	Kcnd2	16508
ENSMUSG00000000184	2116.19	-0.272376	0.0726309	-3.75014	0.000176735	0.0300308	1736.58	1847.91	1999.01	2564.44	2005.91	2543.28	Ccnd2	12444
ENSMUSG00000027514	70.2595	1.07836	0.288225	3.74138	0.000183016	0.0307901	94.5901	87.2859	99.706	41.807	37.9668	60.2011	Zbp1	58203
ENSMUSG00000054404	245.437	0.630077	0.169352	3.72052	0.000198812	0.0331197	246.177	266.115	345.061	190.64	155.031	269.596	Slfn5	327978
ENSMUSG00000033618	662.657	-0.386528	0.104319	-3.70524	0.000211187	0.0348398	538.436	523.715	617.786	826.107	665.473	804.427	Map3k13	71751
ENSMUSG00000066279	11.454	3.14565	0.858396	3.66456	0.00024776	0.0404803	20.6158	31.9339	9.77509	1.67228	2.10926	2.61744	Chrna10	504186
ENSMUSG00000003153	5518.56	-0.201794	0.0554033	-3.64227	0.00027024	0.04332	4985.38	5255.25	5111.4	6029.41	5856.37	5873.54	Slc2a3	20527
ENSMUSG00000057948	114.281	0.863899	0.237107	3.6435	0.000268958	0.04332	143.098	170.314	127.076	71.9081	73.8243	99.4627	Unc13d	70450
ENSMUSG00000059742	3768.67	-0.222972	0.0616177	-3.61864	0.000296154	0.0465949	2783.13	3395.63	3910.04	4313.65	3730.23	4479.31	Kcnh7	170738
ENSMUSG00000035042	69.5361	1.30538	0.362606	3.6	0.000318212	0.0495349	111.568	112.833	74.2907	20.9035	34.8029	62.8186	Ccl5	20304
ENSMUSG00000043017	13.4771	2.69942	0.750256	3.598	0.000320671	0.0495349	21.8285	29.8049	17.5952	1.67228	2.10926	7.85232	Ptgir	19222
ENSMUSG00000020601	1432.97	-0.358158	0.0999414	-3.58368	0.000338791	0.0518625	1016.24	1326.32	1216.02	1825.3	1236.03	1977.91	Trib2	217410
ENSMUSG00000021143	5358.52	0.205373	0.057425	3.57637	0.000348394	0.0528563	5829.42	5760.87	5730.16	4724.2	5241.52	4864.95	Pacs2	217893
ENSMUSG00000030047	709.296	-0.398414	0.11172	-3.56617	0.000362232	0.0539916	652.429	649.322	549.36	887.145	759.335	758.185	Arhgap25	232201
ENSMUSG00000057596	94.0448	0.964798	0.270538	3.56621	0.000362178	0.0539916	80.0378	100.059	165.199	63.5467	41.1307	114.295	Trim30d	209387
ENSMUSG00000049225	5021.24	-0.229719	0.0647369	-3.5485	0.000387439	0.0572467	3608.98	4825.21	4821.08	5989.28	4584.49	6298.43	Pdp1	381511
ENSMUSG00000025650	225.978	0.559857	0.158335	3.5359	0.000406386	0.0595285	289.834	281.018	245.355	183.951	180.342	175.369	Col7a1	12836
ENSMUSG00000036098	2451.09	0.244911	0.0695399	3.52187	0.000428509	0.0622326	2692.18	2736.73	2593.33	2073.63	2346.56	2264.09	Myrf	225908
ENSMUSG00000032402	2480.49	-0.238299	0.0677904	-3.51522	0.000439382	0.0627341	2234.99	2318.4	2238.5	2845.39	2568.03	2677.64	Smad3	17127
ENSMUSG00000038011	186.702	0.720718	0.205044	3.51495	0.000439839	0.0627341	242.539	243.762	222.872	91.9755	180.342	138.724	Dnah10	56087
ENSMUSG00000026896	305.109	0.596482	0.171025	3.48769	0.000487216	0.0680159	305.599	295.92	474.092	220.741	239.402	294.898	Ifih1	71586
ENSMUSG00000024737	126.553	0.798938	0.229114	3.48707	0.000488344	0.0680159	175.841	155.411	146.626	92.8116	71.715	116.912	Slc15a3	65221
ENSMUSG00000030579	775.289	0.448644	0.128822	3.48266	0.000496465	0.0685848	902.244	930.34	825.018	586.971	580.048	827.111	Tyrobp	22177
ENSMUSG00000031007	6799.3	-0.210502	0.0605409	-3.47702	0.000507028	0.0687623	5349.19	6470.86	6716.47	7382.29	7089.24	7787.76	Atp6ap2	70495
ENSMUSG00000073409	138.254	0.864571	0.24847	3.47958	0.000502209	0.0687623	157.65	207.57	158.357	76.9249	83.316	145.704	H2-Q8	15019
ENSMUSG00000040855	6792.53	-0.230564	0.0664326	-3.47064	0.000519224	0.0694697	4895.64	6039.76	7217.93	7483.46	6905.73	8212.66	Reps2	194590
ENSMUSG00000073489	88.464	1.07025	0.309221	3.46112	0.00053793	0.0714102	87.3139	111.768	131.964	51.0046	32.6936	116.04	Ifi204	15951
ENSMUSG00000049420	661.052	-0.358053	0.10391	-3.44579	0.000569399	0.0750018	532.372	551.391	601.168	811.893	632.779	836.708	Tmem200a	77220
ENSMUSG00000015950	353.904	0.576597	0.167768	3.43687	0.000588473	0.0751622	403.827	411.947	433.037	230.775	257.33	386.509	Ncf1	17969
ENSMUSG00000002668	114.527	0.868509	0.252593	3.43837	0.000585233	0.0751622	189.18	182.023	92.8634	60.2021	84.3706	78.5232	Dennd1c	70785
ENSMUSG00000069793	46.9784	1.23938	0.360768	3.43539	0.000591705	0.0751622	55.7839	59.6099	78.2007	20.9035	26.3658	41.0066	Slfn9	237886
ENSMUSG00000025498	574.499	1.25138	0.364105	3.43686	0.0005885	0.0751622	783.4	708.932	838.703	319.406	237.292	559.26	Irf7	54123
ENSMUSG00000020437	87.3323	1.11233	0.324044	3.43265	0.000597723	0.0752333	130.971	153.283	77.2232	38.4625	46.4038	77.6507	Myo1g	246177
ENSMUSG00000045903	1825.45	-0.25277	0.0737331	-3.42818	0.000607653	0.0757889	1979.12	1674.4	1523.94	1701.55	2248.48	1825.23	Npas4	225872
ENSMUSG00000032328	10280.4	-0.211937	0.0618852	-3.42468	0.000615517	0.0757889	6895.37	9010.67	11370.4	11759.5	9721.6	12924.9	Tmem30a	69981
ENSMUSG00000064215	1598.64	0.266792	0.0778759	3.42586	0.000612859	0.0757889	1584.99	1770.2	1795.68	1438.16	1357.31	1645.5	Ifi27	52668
ENSMUSG00000024338	185.567	0.651943	0.190573	3.42096	0.000623994	0.0762799	223.136	237.375	209.187	141.308	119.173	183.221	Psmb8	16913
ENSMUSG00000017978	2601	-0.221179	0.0648703	-3.40956	0.000650668	0.0789725	2444.79	2376.94	2402.72	2878.83	2808.49	2694.22	Cadps2	320405
ENSMUSG00000069919	262.126	0.537443	0.157809	3.40566	0.000660054	0.0795435	255.878	333.177	322.578	258.367	195.107	207.65	Hba-a1	15122
ENSMUSG00000028037	105.273	0.965697	0.284043	3.39983	0.000674283	0.0806861	84.8885	92.6082	202.344	71.072	41.1307	139.597	Ifi44	99899
ENSMUSG00000029840	9143.58	-0.2016	0.0595903	-3.3831	0.000716722	0.0845733	6740.15	8168.68	9717.42	10088.9	8950.67	11195.7	Mtpn	14489
ENSMUSG00000031284	2835	-0.254734	0.0756562	-3.36699	0.000759935	0.0880682	2026.41	2494.03	2989.22	3097.07	2925.55	3477.71	Pak3	18481
ENSMUSG00000067212	810.668	0.320399	0.095179	3.36628	0.00076189	0.0880682	913.158	919.695	861.186	736.64	676.019	757.313	H2-T23	15040
ENSMUSG00000097415	295.949	0.631938	0.187679	3.36711	0.000759591	0.0880682	340.767	428.978	296.185	204.018	200.38	305.368	NA	NA
ENSMUSG00000023232	343.775	-0.542298	0.161249	-3.3631	0.000770711	0.088486	211.009	314.016	260.995	527.605	300.57	448.455	Serinc2	230779
ENSMUSG00000051726	7631.39	-0.20335	0.060528	-3.3596	0.00078056	0.0887602	7598.74	7178.73	6666.61	8353.88	7918.18	8072.19	Kcnf1	382571
ENSMUSG00000109179	199.711	0.568156	0.169795	3.34613	0.000819466	0.0916077	254.666	227.795	232.647	165.556	146.594	171.006	Gm35339	102638882
ENSMUSG00000011884	1513.4	0.291089	0.0873395	3.33285	0.000859624	0.0954689	1682.01	1705.27	1603.12	1252.54	1324.62	1512.88	Gltp	56356
ENSMUSG00000024176	1538.28	0.263638	0.0793715	3.32158	0.000895108	0.097566	1564.37	1626.5	1758.54	1394.68	1289.82	1595.77	Sox8	20681

## Sheet: Legend
	DATASET	Description
	Dataset EV7	List of differentially expressed genes from mouse PFC region after mi-99b-5p knock down
