# Supplementary material for: Regulation of Zbp1 by miR-99b-5p in microglia controls the development of schizophrenia-like symptoms in mice
Source: EMBO J. 2024 Mar 25;43(8):3. doi: 10.1038/s44318-024-00067-8 (PMC11021462; doi:10.1038/s44318-024-00067-8)
Supplement: Supplementary file 9 — Data Set EV8 [file 44318_2024_67_MOESM9_ESM.xlsx]

## Sheet: Dataset EV8
GO-term analysis of differentially expressed downregulated microRNAs in the PFC of mice injected with anti-miR-99b									GO-term analysis of differentially expressed upregulated microRNAs in the PFC of mice injected with anti-miR-99b
GOID	Ontology Source	GOTerm	GOLevels	GOGroups	% Associated Genes	Term PValue	Term PValue Corrected with Bonferroni step down		GOID	Ontology Source	GOTerm	GOLevels	GOGroups	% Associated Genes	Term PValue	Term PValue Corrected with Bonferroni step down
R-MMU:1296072	REACTOME_Pathways_04.09.2018	Voltage gated Potassium channels	[-1]	[Group0]	6.97674	6e-05	6e-05		GO:0051607	GO_BiologicalProcess-EBI-UniProt-GOA_04.09.2018_00h00	defense response to virus	[3, 4, 5, 6]	[Group2]	12.1094	2.88e-34	2.3e-32	Top significant GOTerm
R-MMU:1296127	REACTOME_Reactions_04.09.2018	Activation of voltage gated Potassium channels	[-1]	[Group0]	6.97674	6e-05	6e-05		GO:0009615	GO_BiologicalProcess-EBI-UniProt-GOA_04.09.2018_00h00	response to virus	[3, 5]	[Group2]	9.93976	1.27e-33	1.01e-31
									GO:0098542	GO_BiologicalProcess-EBI-UniProt-GOA_04.09.2018_00h00	defense response to other organism	[3, 4, 5]	[Group2]	5.21978	2.25e-28	1.76e-26
									GO:0045087	GO_BiologicalProcess-EBI-UniProt-GOA_04.09.2018_00h00	innate immune response	[3, 4]	[Group2]	4.17559	1.45e-25	1.12e-23
									GO:0035456	GO_BiologicalProcess-EBI-UniProt-GOA_04.09.2018_00h00	response to interferon-beta	[5]	[Group3]	24.4898	1.26e-17	9.6e-16
									GO:0034340	GO_BiologicalProcess-EBI-UniProt-GOA_04.09.2018_00h00	response to type I interferon	[4, 5]	[Group6, Group7]	23.6842	2.33e-13	1.7e-11
									GO:0035458	GO_BiologicalProcess-EBI-UniProt-GOA_04.09.2018_00h00	cellular response to interferon-beta	[6]	[Group3]	21.9512	4.95e-13	3.56e-11
									GO:0034341	GO_BiologicalProcess-EBI-UniProt-GOA_04.09.2018_00h00	response to interferon-gamma	[4, 5]	[Group7]	8.02469	2.02e-12	1.43e-10
									GO:0045088	GO_BiologicalProcess-EBI-UniProt-GOA_04.09.2018_00h00	regulation of innate immune response	[4, 5, 6]	[Group5, Group7]	5.20833	1.92e-11	1.32e-09
									GO:0044403	GO_BiologicalProcess-EBI-UniProt-GOA_04.09.2018_00h00	symbiont process	[3]	[Group6]	4.21836	2.22e-11	1.51e-09
									GO:0035455	GO_BiologicalProcess-EBI-UniProt-GOA_04.09.2018_00h00	response to interferon-alpha	[5]	[Group3]	29.1667	2.32e-11	1.55e-09
									GO:0071346	GO_BiologicalProcess-EBI-UniProt-GOA_04.09.2018_00h00	cellular response to interferon-gamma	[5, 6]	[Group7]	7.91367	1.27e-10	8.01e-09
									GO:0060760	GO_BiologicalProcess-EBI-UniProt-GOA_04.09.2018_00h00	positive regulation of response to cytokine stimulus	[3, 4, 5, 6]	[Group7]	15.6863	1.82e-10	1.13e-08
									GO:0045089	GO_BiologicalProcess-EBI-UniProt-GOA_04.09.2018_00h00	positive regulation of innate immune response	[4, 5, 6, 7]	[Group7]	5.55556	2.07e-10	1.27e-08
									GO:0060337	GO_BiologicalProcess-EBI-UniProt-GOA_04.09.2018_00h00	type I interferon signaling pathway	[5, 6, 7]	[Group7]	21.875	2.18e-10	1.31e-08
									GO:0060759	GO_BiologicalProcess-EBI-UniProt-GOA_04.09.2018_00h00	regulation of response to cytokine stimulus	[3, 4, 5]	[Group4, Group7]	8.26446	5.98e-10	3.53e-08
									GO:0043901	GO_BiologicalProcess-EBI-UniProt-GOA_04.09.2018_00h00	negative regulation of multi-organism process	[2, 3, 4]	[Group6]	5.75916	3.77e-09	2.04e-07
									GO:0001959	GO_BiologicalProcess-EBI-UniProt-GOA_04.09.2018_00h00	regulation of cytokine-mediated signaling pathway	[4, 5, 6, 7]	[Group7]	7.33945	8.52e-08	4.51e-06
									GO:0001961	GO_BiologicalProcess-EBI-UniProt-GOA_04.09.2018_00h00	positive regulation of cytokine-mediated signaling pathway	[4, 5, 6, 7, 8]	[Group7]	13.3333	1.04e-07	5.4e-06
									GO:0002831	GO_BiologicalProcess-EBI-UniProt-GOA_04.09.2018_00h00	regulation of response to biotic stimulus	[3, 4]	[Group7]	5.6962	1.16e-07	5.9e-06
									GO:0060333	GO_BiologicalProcess-EBI-UniProt-GOA_04.09.2018_00h00	interferon-gamma-mediated signaling pathway	[5, 6, 7]	[Group7]	20	1.51e-07	7.4e-06
									GO:0050688	GO_BiologicalProcess-EBI-UniProt-GOA_04.09.2018_00h00	regulation of defense response to virus	[3, 4, 5, 6, 7]	[Group7]	8.43374	2.18e-07	1.02e-05
									GO:0035457	GO_BiologicalProcess-EBI-UniProt-GOA_04.09.2018_00h00	cellular response to interferon-alpha	[6]	[Group3]	30.7692	4.35e-07	2e-05
									GO:0032606	GO_BiologicalProcess-EBI-UniProt-GOA_04.09.2018_00h00	type I interferon production	[3]	[Group6, Group7]	7.52688	4.76e-07	2.14e-05
									GO:0045824	GO_BiologicalProcess-EBI-UniProt-GOA_04.09.2018_00h00	negative regulation of innate immune response	[4, 5, 6, 7]	[Group5, Group7, Group8]	9.52381	8.04e-07	3.54e-05
									GO:0002221	GO_BiologicalProcess-EBI-UniProt-GOA_04.09.2018_00h00	pattern recognition receptor signaling pathway	[5, 6, 7, 8, 9, 10]	[Group7]	5.26316	1.1e-06	4.61e-05
									GO:0050777	GO_BiologicalProcess-EBI-UniProt-GOA_04.09.2018_00h00	negative regulation of immune response	[3, 4, 5]	[Group5, Group7, Group8]	4.84849	2.03e-06	8.33e-05
									GO:0048002	GO_BiologicalProcess-EBI-UniProt-GOA_04.09.2018_00h00	antigen processing and presentation of peptide antigen	[3]	[Group8]	7.69231	2.86e-06	0.000114
									GO:0098586	GO_BiologicalProcess-EBI-UniProt-GOA_04.09.2018_00h00	cellular response to virus	[4, 6]	[Group7]	8.92857	9.59e-06	0.000355
									GO:2000778	GO_BiologicalProcess-EBI-UniProt-GOA_04.09.2018_00h00	positive regulation of interleukin-6 secretion	[5, 6, 7, 8, 9, 10, 11, 12]	[Group7]	14.8148	1.01e-05	0.000364
									GO:0002230	GO_BiologicalProcess-EBI-UniProt-GOA_04.09.2018_00h00	positive regulation of defense response to virus by host	[5, 6, 7, 8, 9]	[Group7]	13.7931	1.36e-05	0.000475
									GO:0042832	GO_BiologicalProcess-EBI-UniProt-GOA_04.09.2018_00h00	defense response to protozoan	[4, 5, 6]	[Group3]	11.1111	3.27e-05	0.00108003
									GO:0060340	GO_BiologicalProcess-EBI-UniProt-GOA_04.09.2018_00h00	positive regulation of type I interferon-mediated signaling pathway	[5, 6, 7, 8, 9]	[Group4, Group7]	23.0769	3.51e-05	0.00112382
									GO:0002698	GO_BiologicalProcess-EBI-UniProt-GOA_04.09.2018_00h00	negative regulation of immune effector process	[3, 4, 5]	[Group5, Group8]	4.1958	9.09e-05	0.00272844
									GO:0019885	GO_BiologicalProcess-EBI-UniProt-GOA_04.09.2018_00h00	antigen processing and presentation of endogenous peptide antigen via MHC class I	[5]	[Group5, Group8]	16.6667	9.84e-05	0.00285251
									GO:0044406	GO_BiologicalProcess-EBI-UniProt-GOA_04.09.2018_00h00	adhesion of symbiont to host	[2, 4]	[Group3]	15.7895	0.000116	0.00314209
									GO:0042531	GO_BiologicalProcess-EBI-UniProt-GOA_04.09.2018_00h00	positive regulation of tyrosine phosphorylation of STAT protein	[7, 8, 9, 10, 11, 12]	[Group7]	5.17241	0.0032096	0.0032096
									GO:0051496	GO_BiologicalProcess-EBI-UniProt-GOA_04.09.2018_00h00	positive regulation of stress fiber assembly	[4, 5, 6, 7, 8, 9, 10, 11, 12]	[Group0]	5.17241	0.0032096	0.0032096
									GO:0001960	GO_BiologicalProcess-EBI-UniProt-GOA_04.09.2018_00h00	negative regulation of cytokine-mediated signaling pathway	[4, 5, 6, 7, 8]	[Group5, Group7]	7.40741	0.000164	0.00376708
									GO:0032760	GO_BiologicalProcess-EBI-UniProt-GOA_04.09.2018_00h00	positive regulation of tumor necrosis factor production	[5, 6, 7]	[Group5, Group7]	5.05051	0.000151	0.00377366
									GO:0002833	GO_BiologicalProcess-EBI-UniProt-GOA_04.09.2018_00h00	positive regulation of response to biotic stimulus	[3, 4, 5]	[Group5, Group7]	6.77966	0.000231	0.00462318
									GO:0046640	GO_BiologicalProcess-EBI-UniProt-GOA_04.09.2018_00h00	regulation of alpha-beta T cell proliferation	[7, 8, 9]	[Group5, Group7, Group8]	7.31707	0.00118035	0.0047214
									GO:0002704	GO_BiologicalProcess-EBI-UniProt-GOA_04.09.2018_00h00	negative regulation of leukocyte mediated immunity	[4, 5, 6]	[Group5, Group8]	6.25	0.000316	0.00538021
									GO:0001910	GO_BiologicalProcess-EBI-UniProt-GOA_04.09.2018_00h00	regulation of leukocyte mediated cytotoxicity	[3, 4]	[Group5, Group8]	4.49438	0.00110354	0.00551768
									GO:0042267	GO_BiologicalProcess-EBI-UniProt-GOA_04.09.2018_00h00	natural killer cell mediated cytotoxicity	[3, 5, 6]	[Group5, Group8]	5.97015	0.000377	0.00566029
									GO:0072678	GO_BiologicalProcess-EBI-UniProt-GOA_04.09.2018_00h00	T cell migration	[4, 6, 7]	[Group1]	5.97015	0.000377	0.00566029
									GO:0032728	GO_BiologicalProcess-EBI-UniProt-GOA_04.09.2018_00h00	positive regulation of interferon-beta production	[5, 6, 7]	[Group4, Group6, Group7]	8.57143	0.000741	0.0059273
									GO:0002478	GO_BiologicalProcess-EBI-UniProt-GOA_04.09.2018_00h00	antigen processing and presentation of exogenous peptide antigen	[4]	[Group5, Group8]	8.82353	0.00068	0.0067991

## Sheet: Legend
	DATASET	Description
	Dataset EV8	GO term analysis based on differentially expressed genes in the PFC of mice injected with anti-miR-99b
