# Supplementary material for: Regulation of Zbp1 by miR-99b-5p in microglia controls the development of schizophrenia-like symptoms in mice
Source: EMBO J. 2024 Mar 25;43(8):3. doi: 10.1038/s44318-024-00067-8 (PMC11021462; doi:10.1038/s44318-024-00067-8)
Supplement: Supplementary file 10 — Data Set EV9 [file 44318_2024_67_MOESM10_ESM.xlsx]

## Sheet: Dataset EV9
List of differentially expressed microRNAs in primary microglia treated with anti-miR-99b
Gene	gene_symbol	baseMean	log2FoldChange	lfcSE	stat	pvalue	padj	Negative_control_1	Negative_control_2	Negative_control_3	Negative_control_4	miR99b-inhibitor_1	miR99b-inhibitor_2	miR99b-inhibitor_3	miR99b-inhibitor_4	gene_id	gene_symbol
ENSMUSG00000017830	Dhx58	1058.77	0.501258	0.0684379	7.32428	2.40192e-13	2.73218e-09	1051.34	945.142	881.093	776.777	1304.32	1017.59	1175.14	1318.78	ENSMUSG00000017830	Dhx58
ENSMUSG00000060519	Tor3a	4564.87	0.259699	0.0374656	6.93168	4.15871e-12	2.36526e-08	4610.8	4321.74	4051.44	3960.79	5129.67	4581.98	4844.01	5018.55	ENSMUSG00000060519	Tor3a
ENSMUSG00000024079	Eif2ak2	2234.02	0.318833	0.0476577	6.69006	2.23082e-11	8.45851e-08	2115.06	2176.66	2024.72	1791.12	2495.05	2304.16	2423.26	2542.11	ENSMUSG00000024079	Eif2ak2
ENSMUSG00000040483	Xaf1	617.774	0.490775	0.0749478	6.54823	5.82212e-11	1.65566e-07	628.058	567.303	521.098	438.379	712.321	616.01	681.098	777.926	ENSMUSG00000040483	Xaf1
ENSMUSG00000001123	Lgals9	5292.99	0.253289	0.0396004	6.39612	1.59375e-10	3.62579e-07	5435.38	5018.62	4833.09	4448.73	5689.9	5288.28	5826.24	5803.66	ENSMUSG00000001123	Lgals9
ENSMUSG00000072620	Slfn2	6213.28	0.233068	0.0383827	6.07222	1.26156e-09	2.39172e-06	6418.01	5939.8	5495.4	5433.16	6766.09	6221.23	6788.33	6644.19	ENSMUSG00000072620	Slfn2
ENSMUSG00000015947	Fcgr1	4907.59	0.20408	0.0338132	6.0355	1.58472e-09	2.57517e-06	4909.02	4506.85	4579.5	4442.75	5153.74	5024.95	5278.51	5365.43	ENSMUSG00000015947	Fcgr1
ENSMUSG00000038507	Parp12	2804.34	0.280836	0.0469616	5.98013	2.22966e-09	3.1703e-06	2795.34	2725.45	2424.5	2396.98	3248.76	2776.28	2975.19	3092.2	ENSMUSG00000038507	Parp12
ENSMUSG00000027078	Ube2l6	1086.49	0.319285	0.0561637	5.68489	1.309e-08	1.65443e-05	1180.53	1020.27	910.927	896.412	1228.27	1101.29	1157.53	1196.65	ENSMUSG00000027078	Ube2l6
ENSMUSG00000031425	Plp1	570.041	-0.439607	0.0777539	-5.65383	1.56909e-08	1.78484e-05	566.214	610.858	701.096	706.704	474.56	495.629	461.335	543.932	ENSMUSG00000031425	Plp1
ENSMUSG00000027951	Adar	3099.18	0.262051	0.0465137	5.63384	1.76237e-08	1.82245e-05	3038.59	2962.82	2830.24	2653.35	3571.23	3016.1	3205.02	3516.06	ENSMUSG00000027951	Adar
ENSMUSG00000046718	Bst2	3280.81	0.260967	0.0479734	5.43982	5.33343e-08	5.05565e-05	3437.14	2939.96	2893.88	2897.74	3537.54	3223	3692.35	3624.85	ENSMUSG00000046718	Bst2
ENSMUSG00000025498	Irf7	1276.9	0.79062	0.146566	5.3943	6.8792e-08	5.58935e-05	1236.88	1052.94	954.684	766.522	1787.54	1200.04	1523.24	1693.37	ENSMUSG00000025498	Irf7
ENSMUSG00000066861	Oas1g	291.734	0.61125	0.113199	5.39979	6.67184e-08	5.58935e-05	283.107	260.241	252.593	179.453	348.46	277.44	349.775	382.805	ENSMUSG00000066861	Oas1g
ENSMUSG00000032661	Oas3	315.263	0.932283	0.175291	5.31848	1.0464e-07	7.93518e-05	328.459	250.441	217.787	168.344	443.757	282.142	372.423	458.751	ENSMUSG00000032661	Oas3
ENSMUSG00000022014	Epsti1	1163.26	0.292469	0.0563925	5.18631	2.14502e-07	0.000152498	1164.04	1089.96	973.578	1027.16	1287.95	1169.01	1285.87	1308.52	ENSMUSG00000022014	Epsti1
ENSMUSG00000006418	Rnf114	3127.05	0.197175	0.0381034	5.17473	2.28243e-07	0.000152722	3274.97	2967.18	2883.94	2760.16	3356.57	3113.91	3291.41	3368.28	ENSMUSG00000006418	Rnf114
ENSMUSG00000052776	Oas1a	1147.87	0.479145	0.0936822	5.11458	3.14432e-07	0.000198704	1154.42	1028.99	953.689	848.558	1352.45	1112.58	1343.74	1388.57	ENSMUSG00000052776	Oas1a
ENSMUSG00000023341	Mx2	281.779	0.599019	0.118281	5.06439	4.09715e-07	0.00024529	278.984	256.974	241.654	176.89	348.46	252.047	306.158	393.068	ENSMUSG00000023341	Mx2
ENSMUSG00000053835	H2-T24	461.013	0.749328	0.148663	5.04046	4.64419e-07	0.000264138	399.923	412.683	329.167	297.38	628.575	445.784	557.795	616.799	ENSMUSG00000053835	H2-T24
ENSMUSG00000022126	Acod1	1239.03	0.251105	0.050284	4.99374	5.92213e-07	0.000320782	1260.24	1154.21	1114.79	1075.87	1330.31	1361.81	1321.93	1293.12	ENSMUSG00000022126	Acod1
ENSMUSG00000069874	Irgm2	732.144	0.377675	0.0757797	4.98385	6.23311e-07	0.00032228	706.394	666.39	621.539	607.578	924.092	694.069	802.722	834.372	ENSMUSG00000069874	Irgm2
ENSMUSG00000022906	Parp9	1930.24	0.236186	0.0479477	4.92591	8.39672e-07	0.000415273	1933.65	1834.75	1732.35	1708.23	2207.23	1893.17	2021.48	2111.07	ENSMUSG00000022906	Parp9
ENSMUSG00000068245	Phf11d	589.695	0.416037	0.0852062	4.88271	1.04637e-06	0.0004761	659.667	557.503	465.408	452.906	752.75	540.772	608.123	680.429	ENSMUSG00000068245	Phf11d
ENSMUSG00000063268	Parp10	1198.46	0.259994	0.053173	4.88958	1.01051e-06	0.0004761	1154.42	1110.65	1145.62	1014.34	1354.37	1223.56	1264.9	1319.81	ENSMUSG00000063268	Parp10
ENSMUSG00000010358	Ifi35	873.793	0.289562	0.0600069	4.82549	1.39662e-06	0.000611023	964.763	788.344	771.703	733.195	951.045	868.057	912.604	1000.63	ENSMUSG00000010358	Ifi35
ENSMUSG00000042050	Wdr60	378.469	-0.397489	0.08271	-4.80581	1.54123e-06	0.000649315	406.795	431.194	446.513	428.979	325.357	318.82	326.289	343.806	ENSMUSG00000042050	Wdr60
ENSMUSG00000049401	Ogfr	2968.66	0.203031	0.0424539	4.7824	1.73214e-06	0.000686035	3126.55	2738.52	2799.41	2588.4	3225.66	2966.25	3199.98	3104.52	ENSMUSG00000049401	Ogfr
ENSMUSG00000001128	Cfp	8743.13	0.175736	0.0367613	4.78045	1.74901e-06	0.000686035	9818.05	8181.79	7962.66	7813.06	9578.79	8605.33	8862.66	9122.67	ENSMUSG00000001128	Cfp
ENSMUSG00000027514	Zbp1	417.177	0.700146	0.146912	4.76575	1.88153e-06	0.000713414	375.186	396.35	282.427	279.435	557.343	415.689	493.209	537.775	ENSMUSG00000027514	Zbp1
ENSMUSG00000024164	C3	5469.71	0.149646	0.0314536	4.75766	1.95848e-06	0.000718637	5677.26	5185.21	5163.25	5027.26	5917.08	5547.85	5519.24	5720.53	ENSMUSG00000024164	C3
ENSMUSG00000002325	Irf9	2144.96	0.212539	0.0448127	4.74283	2.10749e-06	0.000749146	2245.62	2068.86	1978.98	1841.53	2310.23	2091.61	2261.38	2361.49	ENSMUSG00000002325	Irf9
ENSMUSG00000031502	Col4a1	379.611	0.464301	0.0992626	4.6775	2.90391e-06	0.00100097	355.945	346.262	287.4	310.198	379.263	396.88	471.4	489.539	ENSMUSG00000031502	Col4a1
ENSMUSG00000024308	Tapbp	7056.63	0.157302	0.0336941	4.66852	3.03381e-06	0.00101499	7213.74	6577.88	6879.69	6340.69	7283	7134.43	7493.75	7529.87	ENSMUSG00000024308	Tapbp
ENSMUSG00000073555	Gm4951	138.28	0.67899	0.146615	4.63111	3.63714e-06	0.00118207	125.062	120.865	110.385	88.0176	187.706	135.428	169.436	169.337	ENSMUSG00000073555	Gm4951
ENSMUSG00000046879	Irgm1	1959.25	0.358466	0.079266	4.52232	6.11665e-06	0.00193269	2013.36	1826.04	1661.75	1580.9	2337.18	1892.23	2163.24	2199.33	ENSMUSG00000046879	Irgm1
ENSMUSG00000029561	Oasl2	1586.46	0.78371	0.174124	4.50086	6.7679e-06	0.00202592	1612.06	1393.76	1130.7	934.012	2177.39	1391.9	1863.79	2188.05	ENSMUSG00000029561	Oasl2
ENSMUSG00000078517	Emc1	1199.16	-0.235291	0.0522586	-4.50243	6.71811e-06	0.00202592	1337.2	1321.89	1220.2	1321.97	1059.82	1138.91	1092.1	1101.21	ENSMUSG00000078517	Emc1
ENSMUSG00000033355	Rtp4	1350.23	0.694844	0.156183	4.4489	8.63108e-06	0.0025174	1403.17	1221.72	952.695	860.522	1736.52	1221.67	1623.9	1781.64	ENSMUSG00000033355	Rtp4
ENSMUSG00000040296	Ddx58	1866.83	0.472733	0.107231	4.40855	1.04065e-05	0.00295934	1897.92	1721.51	1446.94	1441.61	2307.34	1764.33	2105.36	2249.62	ENSMUSG00000040296	Ddx58
ENSMUSG00000020868	Xylt2	5576.13	0.175489	0.0399336	4.39452	1.11016e-05	0.00308003	6134.91	5160.17	5423.8	4823.02	6250.13	5520.58	5472.27	5824.18	ENSMUSG00000020868	Xylt2
ENSMUSG00000026896	Ifih1	1452.76	0.26734	0.0618616	4.32159	1.54912e-05	0.00419554	1333.08	1416.62	1360.42	1216.86	1736.52	1397.54	1574.41	1586.64	ENSMUSG00000026896	Ifih1
ENSMUSG00000025492	Ifitm3	6615.47	0.29388	0.0683719	4.29825	1.7215e-05	0.00447947	7410.26	5901.69	5811.64	5538.27	6886.41	6526.88	7119.65	7728.97	ENSMUSG00000025492	Ifitm3
ENSMUSG00000036986	Pml	1645.68	0.22618	0.0526389	4.29681	1.73272e-05	0.00447947	1566.71	1512.44	1560.31	1470.66	1909.79	1601.63	1762.3	1781.64	ENSMUSG00000036986	Pml
ENSMUSG00000035692	Isg15	492.089	0.558186	0.131028	4.26005	2.04385e-05	0.0051664	501.622	461.682	364.968	352.925	641.089	457.07	538.503	618.852	ENSMUSG00000035692	Isg15
ENSMUSG00000082292	Gm12250	113.347	0.705571	0.167368	4.21569	2.49021e-05	0.00602684	100.324	92.5542	72.5957	88.0176	163.641	104.393	142.594	142.654	ENSMUSG00000082292	Gm12250
ENSMUSG00000029798	Herc6	604.578	0.296686	0.0703042	4.22003	2.44267e-05	0.00602684	634.93	585.814	538.998	486.233	708.47	606.605	615.672	659.903	ENSMUSG00000029798	Herc6
ENSMUSG00000067212	H2-T23	524.622	0.325039	0.0780033	4.16698	3.08657e-05	0.00731452	487.879	470.393	469.386	447.779	607.398	512.558	620.705	580.879	ENSMUSG00000067212	H2-T23
ENSMUSG00000045551	Fpr1	3426.84	0.163494	0.0394245	4.14701	3.36843e-05	0.00781956	3596.56	3317.8	3140.51	3130.18	3808.03	3384.76	3376.13	3660.77	ENSMUSG00000045551	Fpr1
ENSMUSG00000090272	Mndal	276.948	0.421133	0.102346	4.1148	3.87509e-05	0.00857704	247.375	255.885	243.643	216.199	344.609	274.618	312.03	321.228	ENSMUSG00000090272	Mndal
ENSMUSG00000026222	Sp100	1853.58	0.418703	0.101822	4.11209	3.92093e-05	0.00857704	1926.78	1681.22	1538.43	1446.74	2203.38	1711.66	2081.04	2239.36	ENSMUSG00000026222	Sp100
ENSMUSG00000003283	Hck	4799.8	0.127478	0.030965	4.11682	3.84129e-05	0.00857704	5053.33	4628.8	4526.79	4423.1	5018.01	4880.11	4891.82	4976.47	ENSMUSG00000003283	Hck
ENSMUSG00000029298	Gbp9	450.336	0.341184	0.0832414	4.09873	4.15427e-05	0.00875089	386.18	457.327	399.774	364.888	510.176	490.927	463.851	529.564	ENSMUSG00000029298	Gbp9
ENSMUSG00000021591	Glrx	4638.35	0.143395	0.0349489	4.103	4.07832e-05	0.00875089	4994.23	4490.51	4228.45	4254.75	4873.62	4655.34	4794.52	4815.34	ENSMUSG00000021591	Glrx
ENSMUSG00000062488	Ifit3b	209.027	0.83805	0.205009	4.08786	4.3537e-05	0.00884345	177.286	182.931	126.297	138.435	318.619	198.44	272.607	257.598	ENSMUSG00000062488	Ifit3b
ENSMUSG00000039219	Arid4b	1471.6	-0.193609	0.0473473	-4.08912	4.33014e-05	0.00884345	1433.4	1634.4	1574.23	1585.17	1371.7	1398.48	1380.65	1394.73	ENSMUSG00000039219	Arid4b
ENSMUSG00000041645	Ddx24	3479.17	0.142512	0.0349578	4.07669	4.56806e-05	0.00911608	3655.66	3349.37	3212.11	3221.62	3605.88	3507.96	3561.5	3719.27	ENSMUSG00000041645	Ddx24
ENSMUSG00000033880	Lgals3bp	12820.9	0.302042	0.074359	4.06195	4.86653e-05	0.00954428	13268.9	11372.2	11938.5	10478.4	13949.9	12467.9	14553.8	14537.4	ENSMUSG00000033880	Lgals3bp
ENSMUSG00000025647	Shisa5	8810.21	0.133116	0.0328714	4.04961	5.13034e-05	0.00989113	9247.71	8300.48	8307.74	8186.49	8974.28	8825.4	9333.22	9306.38	ENSMUSG00000025647	Shisa5
ENSMUSG00000018459	Slc13a3	968.467	0.281121	0.0701145	4.00945	6.08602e-05	0.0115381	1177.78	919.009	792.586	791.304	1120.46	962.104	1020.81	963.684	ENSMUSG00000018459	Slc13a3
ENSMUSG00000030107	Usp18	439.769	0.801544	0.200344	4.00083	6.31205e-05	0.0117704	431.532	382.194	298.339	270.035	678.63	385.594	512.501	559.327	ENSMUSG00000030107	Usp18
ENSMUSG00000020638	Cmpk2	609.91	0.745785	0.187194	3.98403	6.77561e-05	0.0124311	615.689	577.103	414.691	366.598	909.653	571.808	701.229	722.507	ENSMUSG00000020638	Cmpk2
ENSMUSG00000106734	Gm20559	99.6938	0.695561	0.175892	3.95448	7.67005e-05	0.0138487	105.822	93.6431	74.5847	57.2542	133.801	89.3449	119.947	123.155	ENSMUSG00000106734	Gm20559
ENSMUSG00000024732	Ccdc86	1298.57	0.203931	0.0517513	3.9406	8.12791e-05	0.0144461	1353.69	1207.56	1261.97	1109.19	1438.12	1296.91	1338.71	1382.41	ENSMUSG00000024732	Ccdc86
ENSMUSG00000002227	Mov10	1451.53	0.186893	0.0477142	3.91694	8.96818e-05	0.0156943	1489.75	1380.69	1375.34	1282.66	1563.26	1437.04	1489.69	1593.82	ENSMUSG00000002227	Mov10
ENSMUSG00000064367	mt-Nd5	79100.4	-0.105861	0.0270667	-3.91113	9.1866e-05	0.015833	72971.6	83998.9	81820.4	84286.7	76712.1	78673.4	79570.1	74770.2	ENSMUSG00000064367	mt-Nd5
ENSMUSG00000027365	Trpm7	5194.42	-0.131448	0.0336693	-3.90409	9.45815e-05	0.0160577	5097.3	5659.96	5388	5462.22	5028.6	4959.11	4944.67	5015.47	ENSMUSG00000027365	Trpm7
ENSMUSG00000073489	Ifi204	1493.74	0.485199	0.124637	3.89289	9.90589e-05	0.0165705	1462.26	1426.42	1151.59	1129.7	1893.43	1391.9	1693.52	1801.13	ENSMUSG00000073489	Ifi204
ENSMUSG00000022489	Pde1b	1928.87	-0.173837	0.0447221	-3.88704	0.000101472	0.0167282	1915.78	2135.28	2089.36	2008.17	1870.32	1825.46	1778.24	1808.32	ENSMUSG00000022489	Pde1b
ENSMUSG00000030921	Trim30a	4999.71	0.327456	0.0849065	3.85666	0.000114947	0.0186789	4741.36	4836.77	4275.19	4206.9	5906.49	4765.38	5421.94	5843.68	ENSMUSG00000030921	Trim30a
ENSMUSG00000054404	Slfn5	2660.75	0.536271	0.140837	3.80773	0.000140246	0.022157	2637.29	2400.97	2197.76	1850.08	3463.42	2397.27	3132.04	3207.15	ENSMUSG00000054404	Slfn5
ENSMUSG00000058163	Gm5431	872.197	0.247869	0.065083	3.80851	0.00013981	0.022157	827.333	853.677	760.763	783.613	1000.14	840.783	916.798	994.473	ENSMUSG00000058163	Gm5431
ENSMUSG00000002307	Daxx	1376.02	0.2116	0.0558722	3.78722	0.000152342	0.0237383	1333.08	1302.29	1264.96	1248.48	1569.99	1305.38	1462.01	1521.98	ENSMUSG00000002307	Daxx
ENSMUSG00000000275	Trim25	4543.24	0.130935	0.0348431	3.75784	0.000171386	0.0259936	4511.85	4391.43	4356.74	4225.7	4903.46	4469.13	4680.45	4807.13	ENSMUSG00000000275	Trim25
ENSMUSG00000028608	0610037L13Rik	1156.73	-0.198044	0.052693	-3.75845	0.000170969	0.0259936	1140.67	1290.31	1208.27	1257.88	1056.93	1140.79	1108.04	1050.92	ENSMUSG00000028608	0610037L13Rik
ENSMUSG00000034459	Ifit1	530.314	0.827503	0.221036	3.74375	0.000181295	0.0267822	509.868	484.549	335.134	317.034	799.917	466.475	672.71	656.824	ENSMUSG00000034459	Ifit1
ENSMUSG00000034422	Parp14	7297.99	0.321023	0.0857407	3.74412	0.00018103	0.0267822	7168.38	7029.76	6321.8	6050.14	8787.54	6896.49	7797.39	8332.43	ENSMUSG00000034422	Parp14
ENSMUSG00000043263	Ifi209	120.186	0.623157	0.167577	3.71862	0.000200311	0.0284817	116.816	96.9097	85.5237	91.4358	181.931	114.738	150.982	123.155	ENSMUSG00000043263	Ifi209
ENSMUSG00000032294	Pkm	35834.3	0.108218	0.0290783	3.7216	0.000197962	0.0284817	38653.8	33526.4	34965.3	33052.7	36809.7	36384.1	36535.2	36747.3	ENSMUSG00000032294	Pkm
ENSMUSG00000028842	Ago3	2236.54	-0.171706	0.0461668	-3.71925	0.000199818	0.0284817	2079.33	2497.87	2395.66	2391	2205.31	2059.64	2138.08	2125.44	ENSMUSG00000028842	Ago3
ENSMUSG00000025225	Nfkb2	2997.27	0.134835	0.0362914	3.71535	0.000202923	0.0284969	3177.4	2849.58	2904.82	2698.64	3100.52	3142.12	3017.97	3087.07	ENSMUSG00000025225	Nfkb2
ENSMUSG00000050334	C130071C03Rik	439.744	-0.291449	0.0786891	-3.7038	0.000212395	0.0294634	450.773	443.171	518.115	499.051	389.851	419.451	412.685	384.858	ENSMUSG00000050334	C130071C03Rik
ENSMUSG00000040033	Stat2	2563.42	0.398455	0.108365	3.67696	0.000236028	0.031586	2552.09	2393.34	2155.99	2026.97	3315.18	2401.03	2769.69	2893.11	ENSMUSG00000040033	Stat2
ENSMUSG00000049502	Dtx3l	1934	0.191894	0.0521873	3.67701	0.000235981	0.031586	1775.6	1887.02	1801.97	1773.17	2206.27	1851.79	2055.87	2120.31	ENSMUSG00000049502	Dtx3l
ENSMUSG00000042726	Trafd1	3522.65	0.154148	0.0419105	3.67803	0.000235042	0.031586	3504.48	3486.57	3270.79	3252.38	3822.47	3438.37	3473.43	3932.73	ENSMUSG00000042726	Trafd1
ENSMUSG00000025993	Slc40a1	3120.65	-0.152736	0.0416423	-3.66781	0.000244638	0.0323576	3023.47	3354.82	3169.35	3433.54	3159.24	2910.76	3096.81	2817.16	ENSMUSG00000025993	Slc40a1
ENSMUSG00000021871	Pnp	2864.34	0.163309	0.0445819	3.66311	0.000249169	0.0325781	2920.4	2852.85	2473.23	2703.76	2980.2	2879.73	2965.12	3139.41	ENSMUSG00000021871	Pnp
ENSMUSG00000021250	Fos	2079.86	0.160548	0.0440075	3.6482	0.000264087	0.0338554	2126.05	1940.37	2064.5	1848.37	2282.31	2145.22	2058.39	2173.68	ENSMUSG00000021250	Fos
ENSMUSG00000070348	Ccnd1	7150.5	0.112679	0.0309024	3.6463	0.000266041	0.0338554	7227.48	6908.9	6728.53	6826.06	7674.78	7148.54	7311.73	7377.98	ENSMUSG00000070348	Ccnd1
ENSMUSG00000033306	Lpp	1713.87	-0.200837	0.0551062	-3.64454	0.000267867	0.0338554	1533.73	1975.22	1883.51	1815.9	1698.98	1582.82	1674.23	1546.62	ENSMUSG00000033306	Lpp
ENSMUSG00000035597	Prpf39	1667.7	-0.172879	0.0475262	-3.63757	0.000275228	0.0344035	1584.58	1821.68	1853.68	1739.84	1576.73	1603.51	1590.35	1571.25	ENSMUSG00000035597	Prpf39
ENSMUSG00000074151	Nlrc5	1156.31	0.201513	0.0555269	3.62911	0.000284397	0.0351632	1159.91	1159.65	1048.16	1009.21	1275.44	1127.63	1220.44	1250.02	ENSMUSG00000074151	Nlrc5
ENSMUSG00000027639	Samhd1	6336.33	0.142013	0.039315	3.61219	0.000303624	0.0371368	6378.16	6266.46	5865.34	5872.4	6909.51	6042.54	6509.85	6846.37	ENSMUSG00000027639	Samhd1
ENSMUSG00000039501	Znfx1	8310.4	0.260698	0.0726294	3.58943	0.000331403	0.0401033	7992.97	7745.15	7947.74	7020.04	9755.91	8039.16	8706.64	9275.59	ENSMUSG00000039501	Znfx1
ENSMUSG00000022016	Akap11	2353.92	-0.149345	0.0416776	-3.58335	0.000339213	0.0406162	2143.92	2568.65	2463.28	2567.89	2249.59	2301.34	2293.25	2243.46	ENSMUSG00000022016	Akap11
ENSMUSG00000023078	Cxcl13	572.407	0.264629	0.0740219	3.57501	0.00035021	0.0414963	553.846	533.548	506.181	513.578	686.331	564.284	591.347	630.141	ENSMUSG00000023078	Cxcl13
ENSMUSG00000064368	mt-Nd6	25910.2	-0.112532	0.0315344	-3.56854	0.000358975	0.0420963	23054	27834.9	26758	27841.8	25168	25545.1	26895	24184.5	ENSMUSG00000064368	mt-Nd6
ENSMUSG00000061232	H2-K1	15878.6	0.127678	0.0358466	3.56179	0.000368341	0.042322	17163.7	14932.8	15269	14387.9	16626	15570.5	16842.9	16235.9	ENSMUSG00000061232	H2-K1
ENSMUSG00000027346	Gpcpd1	1883.09	-0.161927	0.0454377	-3.56372	0.000365637	0.042322	1782.48	2109.15	1946.16	2026.11	1796.2	1812.29	1826.05	1766.24	ENSMUSG00000027346	Gpcpd1
ENSMUSG00000037921	Ddx60	505.182	0.32648	0.0918423	3.55479	0.000378279	0.0430292	448.024	533.548	422.646	417.87	639.164	491.867	516.695	571.642	ENSMUSG00000037921	Ddx60
ENSMUSG00000026390	Marco	4489.05	0.231597	0.0653871	3.54194	0.000397198	0.0447339	4264.47	4206.32	3940.06	4203.48	5336.63	4542.48	4656.96	4761.98	ENSMUSG00000026390	Marco
ENSMUSG00000033981	Gria2	1626.34	-0.202967	0.0573515	-3.53901	0.000401637	0.0447903	1338.57	1804.26	1795	1845.81	1463.15	1577.17	1555.96	1630.77	ENSMUSG00000033981	Gria2
ENSMUSG00000026034	Clk1	4198.17	-0.128307	0.0362856	-3.53603	0.000406191	0.0448585	3925.02	4535.16	4257.29	4588.88	4076.59	4128.68	4077.36	3996.36	ENSMUSG00000026034	Clk1
ENSMUSG00000026535	Ifi202b	3769.48	0.30436	0.0863563	3.52447	0.000424337	0.0464119	3764.23	3779.48	3055.98	3207.09	4389.44	3681.95	4101.68	4175.96	ENSMUSG00000026535	Ifi202b
ENSMUSG00000073405	H2-T-ps	441.438	0.291863	0.0829439	3.5188	0.000433511	0.0469636	448.024	422.483	384.857	370.016	491.886	419.451	489.853	504.934	ENSMUSG00000073405	H2-T-ps
ENSMUSG00000037731	Themis2	3569.24	0.131298	0.0373839	3.51216	0.000444475	0.0476972	3560.83	3383.13	3445.81	3331	3851.35	3506.08	3735.97	3739.79	ENSMUSG00000037731	Themis2
ENSMUSG00000024772	Ehd1	4515.87	0.130462	0.0371958	3.50745	0.000452432	0.0480973	4803.2	4250.96	4335.85	4126.57	4876.51	4561.29	4652.77	4519.77	ENSMUSG00000024772	Ehd1
ENSMUSG00000060538	Tmem219	928.447	0.194438	0.0557984	3.48466	0.000492769	0.0519005	948.272	858.032	860.21	840.013	962.596	983.735	995.644	979.078	ENSMUSG00000060538	Tmem219
ENSMUSG00000031229	Atrx	6313.03	-0.144712	0.0418694	-3.45627	0.000547714	0.0566386	5765.22	6968.79	6573.39	6861.95	6340.62	5885.48	5974.7	6134.12	ENSMUSG00000031229	Atrx
ENSMUSG00000039585	Myo9a	2506.48	-0.152696	0.0442569	-3.45023	0.000560119	0.0573996	2341.82	2769	2716.87	2621.73	2408.41	2362.47	2393.07	2438.46	ENSMUSG00000039585	Myo9a
ENSMUSG00000031897	Psmb10	2155.23	0.15122	0.043908	3.44402	0.000573141	0.0582097	2354.19	2003.53	2027.71	1948.35	2163.92	2219.52	2264.73	2259.89	ENSMUSG00000031897	Psmb10
ENSMUSG00000027580	Helz2	3548.44	0.339821	0.0990861	3.42955	0.000604579	0.0608592	3552.58	3403.82	3159.41	2814	4368.26	3275.67	3674.74	4139.02	ENSMUSG00000027580	Helz2
ENSMUSG00000029366	Dck	2946.66	0.148333	0.0435439	3.4065	0.000658005	0.0656562	2968.5	2894.22	2716.87	2720.85	3128.44	2814.84	3133.72	3195.86	ENSMUSG00000029366	Dck
ENSMUSG00000070565	Rasal2	2926.54	-0.134933	0.0397918	-3.39098	0.00069642	0.0682912	2756.86	3138.13	3149.46	3084.03	2886.82	2826.12	2781.43	2789.45	ENSMUSG00000070565	Rasal2
ENSMUSG00000022587	Ly6e	11059.7	0.285706	0.0850369	3.35979	0.000780009	0.0758342	11755.8	10098.2	10195.2	8984.63	12001.6	10350.8	12529.8	12561.8	ENSMUSG00000022587	Ly6e
ENSMUSG00000078853	Igtp	652.19	0.400966	0.119999	3.34141	0.00083353	0.0777164	628.058	655.502	509.165	522.978	800.88	615.069	707.939	777.926	ENSMUSG00000078853	Igtp
ENSMUSG00000070327	Rnf213	13105.3	0.393331	0.117474	3.34824	0.000813251	0.0777164	11792.9	12671.2	11407.5	10388.6	16393	12305.1	13817.4	16066.5	ENSMUSG00000070327	Rnf213
ENSMUSG00000044162	Tnip3	1875.21	0.146702	0.0438892	3.34256	0.000830082	0.0777164	2062.83	1794.46	1693.57	1734.72	2002.2	1910.1	1839.47	1964.31	ENSMUSG00000044162	Tnip3
ENSMUSG00000032525	Nktr	5147.78	-0.128249	0.038332	-3.34575	0.000820602	0.0777164	4841.68	5641.45	5410.87	5417.78	5082.51	4871.65	4901.89	5014.44	ENSMUSG00000032525	Nktr
ENSMUSG00000037646	Vps13b	2781.26	-0.134304	0.040111	-3.34831	0.000813059	0.0777164	2659.28	3048.84	2899.85	2940.47	2683.72	2654.96	2655.61	2707.35	ENSMUSG00000037646	Vps13b
ENSMUSG00000074896	Ifit3	262.823	0.783269	0.235958	3.31953	0.000901689	0.0819402	219.889	244.996	168.064	171.763	410.066	229.475	333	325.333	ENSMUSG00000074896	Ifit3
ENSMUSG00000041926	Rnpep	4276.58	0.122001	0.0367144	3.32297	0.00089066	0.0819402	4577.82	3995.08	4200.61	3872.77	4380.77	4411.76	4425.46	4348.38	ENSMUSG00000041926	Rnpep
ENSMUSG00000020476	Dbnl	4326.83	0.108961	0.0328425	3.31769	0.000907645	0.0819402	4378.54	4266.2	4142.93	4008.65	4515.54	4446.56	4488.37	4367.88	ENSMUSG00000020476	Dbnl
ENSMUSG00000028134	Ptbp2	1025.89	-0.185249	0.0558214	-3.3186	0.0009047	0.0819402	905.668	1119.36	1121.75	1133.12	983.773	951.759	1002.35	989.341	ENSMUSG00000028134	Ptbp2
ENSMUSG00000025743	Sdc3	17733.4	0.187597	0.0567674	3.30465	0.00095094	0.0832073	17916.8	16697.9	17285.7	15352.7	19298.1	17210.7	19236.8	18868.3	ENSMUSG00000025743	Sdc3
ENSMUSG00000014353	Tmem87b	2864.4	-0.123743	0.037438	-3.30529	0.000948797	0.0832073	2668.9	3020.53	3035.1	3059.25	2781.9	2852.45	2813.3	2683.74	ENSMUSG00000014353	Tmem87b
ENSMUSG00000078671	Chd2	2407.2	-0.143566	0.0434053	-3.30758	0.000941072	0.0832073	2297.84	2602.41	2510.02	2600.36	2362.21	2190.36	2313.38	2380.99	ENSMUSG00000078671	Chd2
ENSMUSG00000037234	Hook3	4123.16	-0.144492	0.0436771	-3.30818	0.000939051	0.0832073	3854.93	4583.07	4406.46	4315.43	4136.27	3969.74	3830.75	3888.6	ENSMUSG00000037234	Hook3
ENSMUSG00000003847	Nfat5	3841.73	-0.152431	0.0462958	-3.29255	0.000992823	0.0855558	3621.3	4279.27	4118.07	4030.86	3859.05	3463.76	3604.28	3757.24	ENSMUSG00000003847	Nfat5
ENSMUSG00000037999	Arap2	1318.52	-0.163354	0.0496991	-3.28687	0.00101309	0.0866457	1223.13	1422.07	1440.98	1411.7	1266.78	1266.82	1261.54	1255.15	ENSMUSG00000037999	Arap2
ENSMUSG00000022895	Ets2	3517.54	0.116086	0.0356894	3.25267	0.00114327	0.0947948	3790.34	3359.17	3389.13	3203.67	3648.24	3552.17	3607.64	3589.95	ENSMUSG00000022895	Ets2
ENSMUSG00000022533	Atp13a3	4909.95	-0.106032	0.0326187	-3.25065	0.00115142	0.0947948	4848.55	5235.3	5061.81	5132.37	4820.68	4771.96	4660.32	4748.63	ENSMUSG00000022533	Atp13a3
ENSMUSG00000034160	Ogt	7875.64	-0.10703	0.0328879	-3.25439	0.00113638	0.0947948	7326.43	8436.59	8213.26	8324.07	7609.32	7775.83	7638.86	7680.74	ENSMUSG00000034160	Ogt
ENSMUSG00000097156	Gm3764	503.816	-0.246701	0.075789	-3.25511	0.0011335	0.0947948	516.739	571.658	539.993	546.905	416.804	479.641	476.433	482.355	ENSMUSG00000097156	Gm3764
ENSMUSG00000026104	Stat1	1679.87	0.315083	0.0976686	3.22604	0.00125516	0.0990381	1658.79	1579.95	1462.85	1409.99	1996.42	1542.38	1875.53	1913	ENSMUSG00000026104	Stat1
ENSMUSG00000032596	Uba7	2055.78	0.141546	0.0438393	3.22876	0.00124329	0.0990381	2121.93	1956.7	2017.76	1849.22	2195.68	2004.15	2067.62	2233.2	ENSMUSG00000032596	Uba7
ENSMUSG00000060657	Marf1	4514.1	-0.123427	0.0382187	-3.2295	0.00124005	0.0990381	4493.98	4840.04	4664.03	4781.15	4549.23	4313.95	4111.75	4358.64	ENSMUSG00000060657	Marf1
ENSMUSG00000064061	Dzip3	1140.3	-0.193732	0.0600834	-3.22438	0.00126246	0.0990381	1032.1	1302.29	1205.29	1241.65	1157.04	1019.47	1138.24	1026.29	ENSMUSG00000064061	Dzip3
ENSMUSG00000022708	Zbtb20	1157.6	-0.203667	0.0631547	-3.22488	0.00126025	0.0990381	1055.47	1338.23	1281.86	1223.7	1155.11	1019.47	1074.49	1112.5	ENSMUSG00000022708	Zbtb20

## Sheet: Legend
	DATASET	Description
	Dataset EV9	List of differentially expressed genes in primary microglia treated with anti-miR-99b
