# Supplementary material for: Regulation of Zbp1 by miR-99b-5p in microglia controls the development of schizophrenia-like symptoms in mice
Source: EMBO J. 2024 Mar 25;43(8):3. doi: 10.1038/s44318-024-00067-8 (PMC11021462; doi:10.1038/s44318-024-00067-8)
Supplement: Supplementary file 11 — Data Set EV10 [file 44318_2024_67_MOESM11_ESM.xlsx]

## Sheet: Dataset EV10
GO analysis primary microglia treated with anti-miR-99b-5p
GOID	Term	Ontology Source	Term PValue	Term PValue Corrected with Benjamini-Hochberg	GOLevels	GOGroups	% Associated Genes
GO:0098542	defense response to other organism	GO_BiologicalProcess-EBI-UniProt-GOA-ACAP-ARAP_25.05.2022_00h00	2.6232e-39	2.80683e-37	[3, 4, 5]	Group15	4.10557
GO:0009615	response to virus	GO_BiologicalProcess-EBI-UniProt-GOA-ACAP-ARAP_25.05.2022_00h00	6.19314e-36	3.31333e-34	[3, 5]	Group15	8.91089
GO:0051607	defense response to virus	GO_BiologicalProcess-EBI-UniProt-GOA-ACAP-ARAP_25.05.2022_00h00	3.05995e-35	8.18536e-34	[4, 5, 6, 7]	Group15	10.5096
GO:0045087	innate immune response	GO_BiologicalProcess-EBI-UniProt-GOA-ACAP-ARAP_25.05.2022_00h00	2.77403e-35	9.89404e-34	[3, 4, 5, 6]	Group15	4.61983
GO:0002831	regulation of response to biotic stimulus	GO_BiologicalProcess-EBI-UniProt-GOA-ACAP-ARAP_25.05.2022_00h00	1.25478e-30	2.68523e-29	[3, 4]	Group14	8.18414
GO:0045088	regulation of innate immune response	GO_BiologicalProcess-EBI-UniProt-GOA-ACAP-ARAP_25.05.2022_00h00	7.00418e-29	1.24908e-27	[4, 5, 6, 7]	Group14	10.6299
GO:0034097	response to cytokine	GO_BiologicalProcess-EBI-UniProt-GOA-ACAP-ARAP_25.05.2022_00h00	2.73738e-28	4.18428e-27	[4]	Group09	4.07767
GO:0035456	response to interferon-beta	GO_BiologicalProcess-EBI-UniProt-GOA-ACAP-ARAP_25.05.2022_00h00	6.54055e-27	8.74798e-26	[5]	Group09	26.087
GO:0031347	regulation of defense response	GO_BiologicalProcess-EBI-UniProt-GOA-ACAP-ARAP_25.05.2022_00h00	7.29207e-23	8.66947e-22	[4, 5]	Group14	4.6176
GO:0035458	cellular response to interferon-beta	GO_BiologicalProcess-EBI-UniProt-GOA-ACAP-ARAP_25.05.2022_00h00	2.96111e-22	3.16839e-21	[6]	Group09	25
GO:0034340	response to type I interferon	GO_BiologicalProcess-EBI-UniProt-GOA-ACAP-ARAP_25.05.2022_00h00	2.39354e-21	2.32826e-20	[4, 5, 6, 7]	Group15	22.0588
GO:0050792	regulation of viral process	GO_BiologicalProcess-EBI-UniProt-GOA-ACAP-ARAP_25.05.2022_00h00	1.96655e-20	1.75351e-19	[2, 3]	Group15	10.6145
GO:1903900	regulation of viral life cycle	GO_BiologicalProcess-EBI-UniProt-GOA-ACAP-ARAP_25.05.2022_00h00	8.2349e-19	6.77796e-18	[3, 4]	Group09	11.2583
GO:0060337	type I interferon signaling pathway	GO_BiologicalProcess-EBI-UniProt-GOA-ACAP-ARAP_25.05.2022_00h00	1.25443e-18	9.58743e-18	[5, 6, 7, 8, 9]	Group18	22.0339
GO:0060759	regulation of response to cytokine stimulus	GO_BiologicalProcess-EBI-UniProt-GOA-ACAP-ARAP_25.05.2022_00h00	1.44975e-18	1.03416e-17	[3, 4, 5]	Group18	10.8974
GO:0045069	regulation of viral genome replication	GO_BiologicalProcess-EBI-UniProt-GOA-ACAP-ARAP_25.05.2022_00h00	1.71665e-17	1.14801e-16	[3, 4, 5]	Group09	15.0538
GO:0002833	positive regulation of response to biotic stimulus	GO_BiologicalProcess-EBI-UniProt-GOA-ACAP-ARAP_25.05.2022_00h00	8.64413e-17	5.44071e-16	[3, 4, 5]	Group11	8.58586
GO:0060338	regulation of type I interferon-mediated signaling pathway	GO_BiologicalProcess-EBI-UniProt-GOA-ACAP-ARAP_25.05.2022_00h00	1.34189e-16	7.97681e-16	[5, 6, 7, 8, 9, 10]	Group18	25
GO:0050777	negative regulation of immune response	GO_BiologicalProcess-EBI-UniProt-GOA-ACAP-ARAP_25.05.2022_00h00	1.43327e-16	8.07158e-16	[3, 4, 5]	Group18	8.33333
GO:0035455	response to interferon-alpha	GO_BiologicalProcess-EBI-UniProt-GOA-ACAP-ARAP_25.05.2022_00h00	3.84338e-16	2.05621e-15	[5]	Group09	30.303
GO:0001959	regulation of cytokine-mediated signaling pathway	GO_BiologicalProcess-EBI-UniProt-GOA-ACAP-ARAP_25.05.2022_00h00	4.21672e-16	2.14852e-15	[4, 5, 6, 7]	Group18	10.274
GO:0045089	positive regulation of innate immune response	GO_BiologicalProcess-EBI-UniProt-GOA-ACAP-ARAP_25.05.2022_00h00	1.50735e-14	6.45144e-14	[4, 5, 6, 7, 8]	Group14	9.39597
GO:0002221	pattern recognition receptor signaling pathway	GO_BiologicalProcess-EBI-UniProt-GOA-ACAP-ARAP_25.05.2022_00h00	2.20255e-14	9.06436e-14	[4, 5, 6]	Group11	7.89474
GO:0019221	cytokine-mediated signaling pathway	GO_BiologicalProcess-EBI-UniProt-GOA-ACAP-ARAP_25.05.2022_00h00	1.18934e-13	4.71331e-13	[4, 5, 6]	Group15	4.21941
GO:0032103	positive regulation of response to external stimulus	GO_BiologicalProcess-EBI-UniProt-GOA-ACAP-ARAP_25.05.2022_00h00	1.82152e-13	6.72079e-13	[3, 4, 5]	Group14	4.12371
GO:0031349	positive regulation of defense response	GO_BiologicalProcess-EBI-UniProt-GOA-ACAP-ARAP_25.05.2022_00h00	2.61007e-13	9.30924e-13	[3, 4, 5, 6]	Group14	5.29595
GO:0001960	negative regulation of cytokine-mediated signaling pathway	GO_BiologicalProcess-EBI-UniProt-GOA-ACAP-ARAP_25.05.2022_00h00	2.91026e-12	9.43628e-12	[4, 5, 6, 7, 8]	Group18	13.3333
GO:0034341	response to interferon-gamma	GO_BiologicalProcess-EBI-UniProt-GOA-ACAP-ARAP_25.05.2022_00h00	2.14287e-11	6.55107e-11	[4, 5, 6, 7]	Group18	7.40741
GO:0060760	positive regulation of response to cytokine stimulus	GO_BiologicalProcess-EBI-UniProt-GOA-ACAP-ARAP_25.05.2022_00h00	2.62625e-11	7.80579e-11	[3, 4, 5, 6]	Group06	13.8462
GO:0032606	type I interferon production	GO_BiologicalProcess-EBI-UniProt-GOA-ACAP-ARAP_25.05.2022_00h00	1.43159e-10	3.82951e-10	[3, 6]	Group17	9.09091
GO:0032479	regulation of type I interferon production	GO_BiologicalProcess-EBI-UniProt-GOA-ACAP-ARAP_25.05.2022_00h00	1.43159e-10	3.82951e-10	[4, 5, 6, 7]	Group17	9.09091
GO:0098586	cellular response to virus	GO_BiologicalProcess-EBI-UniProt-GOA-ACAP-ARAP_25.05.2022_00h00	2.24951e-10	5.87068e-10	[4, 6]	Group17	10.9756
GO:0035457	cellular response to interferon-alpha	GO_BiologicalProcess-EBI-UniProt-GOA-ACAP-ARAP_25.05.2022_00h00	5.69087e-10	1.44982e-09	[6]	Group09	28.5714
GO:0032608	interferon-beta production	GO_BiologicalProcess-EBI-UniProt-GOA-ACAP-ARAP_25.05.2022_00h00	1.33629e-09	3.32518e-09	[4, 7]	Group17	11.7647
GO:0060333	interferon-gamma-mediated signaling pathway	GO_BiologicalProcess-EBI-UniProt-GOA-ACAP-ARAP_25.05.2022_00h00	1.39506e-09	3.39254e-09	[5, 6, 7, 8, 9]	Group18	25
GO:0002753	cytoplasmic pattern recognition receptor signaling pathway	GO_BiologicalProcess-EBI-UniProt-GOA-ACAP-ARAP_25.05.2022_00h00	6.52449e-09	1.55138e-08	[4, 5, 6, 7]	Group17	13.2075
GO:0060334	regulation of interferon-gamma-mediated signaling pathway	GO_BiologicalProcess-EBI-UniProt-GOA-ACAP-ARAP_25.05.2022_00h00	1.42508e-08	3.24434e-08	[5, 6, 7, 8, 9, 10]	Group18	29.4118
GO:0001961	positive regulation of cytokine-mediated signaling pathway	GO_BiologicalProcess-EBI-UniProt-GOA-ACAP-ARAP_25.05.2022_00h00	1.4101e-08	3.28002e-08	[4, 5, 6, 7, 8]	Group06	11.8644
GO:0002218	activation of innate immune response	GO_BiologicalProcess-EBI-UniProt-GOA-ACAP-ARAP_25.05.2022_00h00	2.81009e-08	6.26416e-08	[3, 5, 6, 7, 8, 9]	Group14	10.7692
GO:0002224	toll-like receptor signaling pathway	GO_BiologicalProcess-EBI-UniProt-GOA-ACAP-ARAP_25.05.2022_00h00	1.91566e-07	4.18317e-07	[5, 6, 7]	Group11	6.29921
GO:0140289	protein mono-ADP-ribosylation	GO_BiologicalProcess-EBI-UniProt-GOA-ACAP-ARAP_25.05.2022_00h00	2.48814e-07	5.32461e-07	[6, 7]	Group18	33.3333
GO:0071346	cellular response to interferon-gamma	GO_BiologicalProcess-EBI-UniProt-GOA-ACAP-ARAP_25.05.2022_00h00	2.73415e-07	5.73635e-07	[5, 6, 7, 8]	Group18	6.01504
GO:0039528	cytoplasmic pattern recognition receptor signaling pathway in response to virus	GO_BiologicalProcess-EBI-UniProt-GOA-ACAP-ARAP_25.05.2022_00h00	3.70793e-07	7.62978e-07	[5, 6, 7, 8]	Group17	16.129
GO:0002230	positive regulation of defense response to virus by host	GO_BiologicalProcess-EBI-UniProt-GOA-ACAP-ARAP_25.05.2022_00h00	6.00271e-07	1.21187e-06	[6, 7, 8, 9, 10]	Group17	14.7059
GO:1903901	negative regulation of viral life cycle	GO_BiologicalProcess-EBI-UniProt-GOA-ACAP-ARAP_25.05.2022_00h00	9.29568e-07	1.84192e-06	[3, 4, 5]	Group04	13.5135
GO:0060700	regulation of ribonuclease activity	GO_BiologicalProcess-EBI-UniProt-GOA-ACAP-ARAP_25.05.2022_00h00	1.17422e-06	2.2436e-06	[5, 6, 7, 8, 9]	Group18	23.5294
GO:0050688	regulation of defense response to virus	GO_BiologicalProcess-EBI-UniProt-GOA-ACAP-ARAP_25.05.2022_00h00	2.69121e-06	5.05193e-06	[4, 5, 6, 7, 8]	Group17	7.40741
GO:0042590	antigen processing and presentation of exogenous peptide antigen via MHC class I	GO_BiologicalProcess-EBI-UniProt-GOA-ACAP-ARAP_25.05.2022_00h00	3.54239e-06	6.42434e-06	[5]	Group16	18.1818
GO:0034142	toll-like receptor 4 signaling pathway	GO_BiologicalProcess-EBI-UniProt-GOA-ACAP-ARAP_25.05.2022_00h00	3.50053e-06	6.45787e-06	[6, 7, 8]	Group11	10.4167
GO:0032727	positive regulation of interferon-alpha production	GO_BiologicalProcess-EBI-UniProt-GOA-ACAP-ARAP_25.05.2022_00h00	7.13271e-06	1.25115e-05	[5, 6, 7, 8, 9]	Group07	15.3846
GO:0062207	regulation of pattern recognition receptor signaling pathway	GO_BiologicalProcess-EBI-UniProt-GOA-ACAP-ARAP_25.05.2022_00h00	1.08804e-05	1.87774e-05	[4, 5, 6, 7]	Group11	5.82524
GO:0071659	negative regulation of IP-10 production	GO_BiologicalProcess-EBI-UniProt-GOA-ACAP-ARAP_25.05.2022_00h00	1.28927e-05	2.15551e-05	[5, 6, 7, 8, 9]	Group18	30
GO:2000342	negative regulation of chemokine (C-X-C motif) ligand 2 production	GO_BiologicalProcess-EBI-UniProt-GOA-ACAP-ARAP_25.05.2022_00h00	1.28927e-05	2.15551e-05	[5, 6, 7, 8, 9]	Group18	30
GO:0032607	interferon-alpha production	GO_BiologicalProcess-EBI-UniProt-GOA-ACAP-ARAP_25.05.2022_00h00	1.67778e-05	2.72004e-05	[4, 7]	Group07	12.5
GO:0071612	IP-10 production	GO_BiologicalProcess-EBI-UniProt-GOA-ACAP-ARAP_25.05.2022_00h00	1.76651e-05	2.82114e-05	[4, 7]	Group18	27.2727
GO:0032760	positive regulation of tumor necrosis factor production	GO_BiologicalProcess-EBI-UniProt-GOA-ACAP-ARAP_25.05.2022_00h00	2.14619e-05	3.37709e-05	[5, 6, 7, 8, 9]	Group17	5.17241
GO:0048002	antigen processing and presentation of peptide antigen	GO_BiologicalProcess-EBI-UniProt-GOA-ACAP-ARAP_25.05.2022_00h00	4.61549e-05	6.85913e-05	[3]	Group16	6.17284
GO:0032722	positive regulation of chemokine production	GO_BiologicalProcess-EBI-UniProt-GOA-ACAP-ARAP_25.05.2022_00h00	5.19038e-05	7.505e-05	[4, 5, 6, 7, 8]	Group11	6.0241
GO:0071639	positive regulation of monocyte chemotactic protein-1 production	GO_BiologicalProcess-EBI-UniProt-GOA-ACAP-ARAP_25.05.2022_00h00	0.000100858	0.000136605	[5, 6, 7, 8, 9]	Group18	15.7895
GO:0060340	positive regulation of type I interferon-mediated signaling pathway	GO_BiologicalProcess-EBI-UniProt-GOA-ACAP-ARAP_25.05.2022_00h00	0.000118239	0.000158144	[5, 6, 7, 8, 9, 10, 11]	Group06	15
GO:0044790	suppression of viral release by host	GO_BiologicalProcess-EBI-UniProt-GOA-ACAP-ARAP_25.05.2022_00h00	0.000206991	0.000266844	[5, 6, 7, 8]	Group04	12.5
GO:0032602	chemokine production	GO_BiologicalProcess-EBI-UniProt-GOA-ACAP-ARAP_25.05.2022_00h00	0.000205854	0.000268614	[3, 6]	Group11	4.5045
GO:0034138	toll-like receptor 3 signaling pathway	GO_BiologicalProcess-EBI-UniProt-GOA-ACAP-ARAP_25.05.2022_00h00	0.000264033	0.000332371	[6, 7, 8]	Group11	11.5385
GO:0032652	regulation of interleukin-1 production	GO_BiologicalProcess-EBI-UniProt-GOA-ACAP-ARAP_25.05.2022_00h00	0.000331507	0.000403083	[4, 5, 6, 7]	Group14	4.06504
GO:0071605	monocyte chemotactic protein-1 production	GO_BiologicalProcess-EBI-UniProt-GOA-ACAP-ARAP_25.05.2022_00h00	0.00033035	0.000406293	[4, 7]	Group18	10.7143
GO:0072567	chemokine (C-X-C motif) ligand 2 production	GO_BiologicalProcess-EBI-UniProt-GOA-ACAP-ARAP_25.05.2022_00h00	0.00033035	0.000406293	[4, 7]	Group18	10.7143
GO:1901224	positive regulation of NIK/NF-kappaB signaling	GO_BiologicalProcess-EBI-UniProt-GOA-ACAP-ARAP_25.05.2022_00h00	0.000371521	0.00044666	[5, 6, 7, 8]	Group01	5.71429
GO:0034121	regulation of toll-like receptor signaling pathway	GO_BiologicalProcess-EBI-UniProt-GOA-ACAP-ARAP_25.05.2022_00h00	0.000413785	0.000486539	[5, 6, 7, 8]	Group11	5.55556
GO:0002886	regulation of myeloid leukocyte mediated immunity	GO_BiologicalProcess-EBI-UniProt-GOA-ACAP-ARAP_25.05.2022_00h00	0.000588864	0.00067751	[5, 6]	Group08	5.06329
GO:0071276	cellular response to cadmium ion	GO_BiologicalProcess-EBI-UniProt-GOA-ACAP-ARAP_25.05.2022_00h00	0.000643962	0.000733021	[6]	Group08	8.57143
GO:0009394	2'-deoxyribonucleotide metabolic process	GO_BiologicalProcess-EBI-UniProt-GOA-ACAP-ARAP_25.05.2022_00h00	0.00162594	0.00179356	[5, 6, 7, 8, 9]	Group00	6.25
GO:0062208	positive regulation of pattern recognition receptor signaling pathway	GO_BiologicalProcess-EBI-UniProt-GOA-ACAP-ARAP_25.05.2022_00h00	0.00172592	0.00188443	[4, 5, 6, 7, 8]	Group11	6.12245
GO:0043330	response to exogenous dsRNA	GO_BiologicalProcess-EBI-UniProt-GOA-ACAP-ARAP_25.05.2022_00h00	0.00338552	0.00355147	[5, 6]	Group17	4.83871

## Sheet: Legend
	DATASET	Description
	Dataset EV10	GO analysis of differentially expressed genes from primary microglia treated with anti-miR-99b-5p
