# Supplementary material for: Regulation of Zbp1 by miR-99b-5p in microglia controls the development of schizophrenia-like symptoms in mice
Source: EMBO J. 2024 Mar 25;43(8):3. doi: 10.1038/s44318-024-00067-8 (PMC11021462; doi:10.1038/s44318-024-00067-8)
Supplement: Supplementary file 12 — Data Set EV11 [file 44318_2024_67_MOESM12_ESM.xlsx]

## Sheet: Dataset EV11
List of differentially expressed microRNAs in co-cultures treated with anti-miR-99b
gene_id	Gene	baseMean	log2FoldChange	lfcSE	stat	pvalue	padj	miR99b-5p inhibitor_1	miR99b-5p inhibitor_2	miR99b-5p inhibitor_3	miR99b-5p inhibitor_4	miR99b-5p inhibitor_5	miR99b-5p inhibitor_6	miR99b-5p inhibitor_7	Negative control_1	Negative control_2	Negative control_3	Negative control_4	Negative control_5	Negative control_6	Negative control_7	Negative control_8
ENSMUSG00000035042	Ccl5	182.567	0.785825	0.07479	10.5071	8.01292e-26	9.04097e-22	221.047	245.292	221.286	202.068	256.582	278.999	229.432	140.019	135.726	132.463	118.245	132.368	141.9	154.562	128.521
ENSMUSG00000022126	Acod1	447.294	0.57719	0.0590693	9.77141	1.49357e-22	8.42597e-19	438.075	550.275	474.955	686.559	604.538	514.892	549.246	356.331	392.216	322.084	354.734	369.755	372.751	391.166	331.838
ENSMUSG00000000982	Ccl3	310.694	0.674339	0.0695004	9.70267	2.93722e-22	1.10469e-18	366.737	360.011	382.302	405.318	416.254	425.085	365.502	280.936	254.353	211.396	257.153	201.287	260.502	277.625	195.942
ENSMUSG00000040026	Saa3	425.345	0.715095	0.082024	8.71812	2.82871e-18	7.9791e-15	418.985	505.507	574.803	649.927	538.085	674.149	449.925	356.331	318.475	253.13	303.074	350.064	328.275	365.528	293.913
ENSMUSG00000018774	Cd68	425.721	0.432279	0.0549968	7.86008	3.83886e-15	8.66277e-12	498.361	502.709	486.649	522.305	480.861	499.325	469.789	436.213	343.056	319.362	394.914	327.091	369.574	381.643	353.96
ENSMUSG00000029104	Htt	3553.56	-0.146486	0.018854	-7.76945	7.88283e-15	1.47309e-11	3452.36	3304.45	3442.52	3392.62	3327.26	3185.14	3395.79	3719.48	3716.97	3692.62	3795.31	3734.74	3760.34	3721.93	3661.8
ENSMUSG00000004707	Ly9	217.854	0.548344	0.0707477	7.7507	9.13906e-15	1.47309e-11	243.152	276.07	248.272	271.787	287.963	262.236	248.303	180.409	201.986	149.701	171.053	162.998	177.904	205.838	180.14
ENSMUSG00000069516	Lyz2	5094.66	0.645215	0.0834357	7.73308	1.04974e-14	1.48052e-11	5965.26	6641.54	6091.65	6867.95	6493.93	6642.1	5540.13	4687.05	4652.09	3310.66	4083.46	3864.92	3660.8	4194.41	3723.96
ENSMUSG00000004110	Cacna1e	6744.24	-0.153801	0.0203613	-7.55363	4.23289e-14	5.30663e-11	6618.35	6274.07	6417.28	6513.45	6287.19	6081.71	6315.83	6856.45	7072.72	7423.35	6986.77	7447.6	7157.46	6733.32	6978.07
ENSMUSG00000007891	Ctsd	4982.06	0.172116	0.0243197	7.07723	1.47067e-12	1.65935e-09	5325.23	5383.37	5272.18	4895.72	5077.19	5571.61	5508.35	5052.36	5025.07	4524.59	4958.24	4195.29	4628.68	4675.68	4637.3
ENSMUSG00000053580	Tanc2	7405.71	-0.135556	0.0191937	-7.06252	1.63511e-12	1.67718e-09	7135.81	6809.42	7216.97	7221.27	6838.2	6974.99	7076.63	7473.07	7769.52	7692.81	7499.92	8131.32	7870.13	7508.33	7867.19
ENSMUSG00000104597	B230334C09Rik	3649.44	-0.172631	0.0245663	-7.02716	2.10773e-12	1.98179e-09	3520.68	3293.26	3461.41	3610.05	3462.02	3261.78	3323.29	3603.7	3831.32	4056.44	3705.76	4150.44	3911.77	3684.58	3865.12
ENSMUSG00000047888	Tnrc6b	3664	-0.184174	0.026536	-6.94054	3.90595e-12	3.39006e-09	3480.49	3331.5	3544.17	3443.43	3447.25	3246.21	3397.78	3626.14	4091.02	3982.04	3861.89	4188.73	3738.1	3658.21	3923.06
ENSMUSG00000024737	Slc15a3	332.709	0.393958	0.0571184	6.89721	5.30336e-12	4.27413e-09	392.861	377.731	393.996	373.412	392.257	390.36	347.624	299.785	328.094	252.223	295.038	294.272	291.212	304.728	257.042
ENSMUSG00000005413	Hmox1	1268.64	0.222596	0.0326145	6.82505	8.78936e-12	6.61135e-09	1354.42	1378.49	1377.19	1338.85	1389.05	1347.1	1413.34	1282.61	1221.53	1112.32	1221.48	1053.47	1175.44	1244.55	1119.82
ENSMUSG00000003847	Nfat5	1518.68	-0.206481	0.0303437	-6.80472	1.01246e-11	7.04013e-09	1495.08	1344.91	1427.56	1439.29	1417.66	1296.81	1387.52	1612.91	1556.04	1743.79	1638.2	1660.61	1627.61	1523.64	1608.62
ENSMUSG00000028599	Tnfrsf1b	296.842	0.453876	0.066766	6.79801	1.06073e-11	7.04013e-09	331.571	358.145	325.632	371.049	389.488	318.514	331.733	307.863	247.941	231.356	283.558	215.508	228.734	270.3	241.241
ENSMUSG00000051439	Cd14	213.944	0.507091	0.0748379	6.77586	1.23669e-11	7.75196e-09	250.185	215.447	243.774	245.79	295.347	249.064	278.099	200.156	181.681	151.515	187.125	182.689	183.199	193.385	151.697
ENSMUSG00000016256	Ctsz	900.837	0.275281	0.0417257	6.59741	4.18417e-11	2.48473e-08	994.712	1024.07	918.425	946.529	982.028	1075.29	1008.11	925.383	863.517	750.319	872.485	737.322	793.155	858.514	762.7
ENSMUSG00000040209	Zfp704	6853.23	-0.15833	0.0241224	-6.5636	5.25253e-11	2.96321e-08	6694.72	6482.06	6618.78	6560.71	6468.09	5947.6	6355.56	6623.08	7265.09	7517.7	7367.9	7698.12	7111.92	6878.36	7208.78
ENSMUSG00000021313	Ryr2	3412.63	-0.152373	0.0238819	-6.38025	1.76804e-10	9.49944e-08	3363.94	3203.72	3289.6	3185.82	3171.28	3130.06	3186.22	3332.63	3622.92	3719.84	3562.26	3730.37	3542.2	3479.47	3669.18
ENSMUSG00000029765	Plxna4	6945.66	-0.114978	0.0180917	-6.35529	2.08029e-10	1.0669e-07	6852.46	6596.78	6677.25	6402.37	6615.76	6457.7	6890.9	7031.47	7292.87	7329.9	7198	7358.99	7298.3	6925.98	7256.18
ENSMUSG00000036698	Ago2	5206.1	-0.131831	0.0208272	-6.32975	2.45559e-10	1.20463e-07	5286.04	4683.87	5030.2	4719.65	5014.43	4693.9	5170.66	5363.81	5523.09	5492.66	5431.22	5520.07	5456.78	5311.5	5393.68
ENSMUSG00000018930	Ccl4	167.955	0.482139	0.0771028	6.25319	4.02144e-10	1.89058e-07	190.904	204.255	191.601	189.07	204.897	204.759	200.629	157.073	144.276	125.204	150.389	159.717	135.546	147.237	113.773
ENSMUSG00000020716	Nf1	3610.54	-0.149055	0.0239604	-6.22092	4.94261e-10	2.1449e-07	3483.5	3351.08	3440.72	3497.79	3415.87	3347.99	3362.02	3523.81	3830.25	3792.42	3646.07	4192.01	3786.81	3662.6	3825.09
ENSMUSG00000038056	Kmt2c	3624.86	-0.136377	0.0219008	-6.22701	4.75419e-10	2.1449e-07	3473.46	3282.07	3457.81	3549.78	3407.56	3462.95	3480.21	3635.11	3809.95	3845.95	3732.17	3951.34	3805.87	3606.2	3872.49
ENSMUSG00000074505	Fat3	1769.26	-0.180872	0.029198	-6.19469	5.83996e-10	2.38131e-07	1646.8	1587.4	1721.71	1670.9	1660.4	1606.94	1664.62	1743.06	1925.81	1901.65	1781.71	2024.9	1906.11	1788.08	1908.86
ENSMUSG00000032625	Thsd7a	3679.43	-0.137514	0.0222054	-6.19283	5.90947e-10	2.38131e-07	3473.46	3439.69	3558.56	3553.33	3547.85	3466.54	3424.59	3587.54	3794.99	3986.58	3759.72	4018.07	3985.9	3752.7	3841.94
ENSMUSG00000029304	Spp1	781.946	0.868363	0.14081	6.1669	6.96419e-10	2.70955e-07	980.646	1236.72	1075.84	1089.51	805.743	1157.91	869.06	709.071	691.455	421.884	640.587	492.277	504.061	534.007	520.406
ENSMUSG00000057716	Tmem178b	9600.87	-0.109092	0.0177482	-6.14662	7.91527e-10	2.97693e-07	9247.81	9158.82	9298.5	9422.75	9309.88	8956.72	9103.78	9526.69	10175.2	10319.4	9808.56	10364.1	9814.37	9553.53	9953.02
ENSMUSG00000035105	Egln3	390.894	0.379955	0.0623203	6.09681	1.08203e-09	3.93826e-07	391.856	381.462	454.265	547.12	452.25	458.613	453.898	309.658	394.354	371.984	288.15	366.473	315.568	366.993	310.769
ENSMUSG00000093930	Hmgcs1	64898.7	0.115897	0.0190259	6.09154	1.1183e-09	3.94304e-07	61684.2	65546.2	66759	78302	70041.5	67746.6	65591.7	60685.7	62665.9	63981.2	59358.8	65975	60388.9	63108.1	61645.9
ENSMUSG00000009418	Nav1	16026	-0.124324	0.0204363	-6.08349	1.17593e-09	4.02063e-07	15823	14561.8	15365	14891.6	14905.8	15359.3	16100	16064.5	16939	16947.9	16623.1	17193.6	16625.6	15974.1	17016.4
ENSMUSG00000045962	Wnk1	5671.72	-0.115396	0.0190425	-6.05991	1.362e-09	4.47447e-07	5494.03	5202.43	5512.35	5503.11	5590.36	5305.78	5417.97	5755.15	5762.48	5792.06	5769.88	6214.72	5932.25	5866.02	5957.28
ENSMUSG00000026390	Marco	2155.83	0.425631	0.0702724	6.05687	1.38799e-09	4.47447e-07	2350.13	2592.82	2268.63	2540.62	2628.59	2613.97	2476.08	1929.75	2108.56	1556.89	1966.53	1692.34	1751.51	2096.47	1764.53
ENSMUSG00000032826	Ank2	31447.5	-0.10377	0.0172511	-6.01523	1.79628e-09	5.62985e-07	30752.7	29723.3	30803.7	29298.7	29402.7	30542.7	31195.8	31256.6	32782.7	32798.1	32013.3	33322.8	32640.1	31642.7	33536.7
ENSMUSG00000028649	Macf1	17658.7	-0.128105	0.0214152	-5.98197	2.2046e-09	6.72283e-07	16650.9	16247.1	17206.3	17367.2	16717.5	16586.7	17086.2	16983.6	18941.8	18215.4	18191.3	19697.6	18345.3	17837.6	18806.2
ENSMUSG00000021939	Ctsb	12686	0.111052	0.0189129	5.87179	4.3111e-09	1.24723e-06	13393.5	13567.6	13142.2	13058.8	12962	13364.4	12927.6	13071.1	12534.9	11926.2	12245.8	12008.3	12085.8	12069	11933.5
ENSMUSG00000002028	Kmt2a	3885.88	-0.122095	0.0208211	-5.86401	4.51821e-09	1.27447e-06	4006.98	3607.57	3693.49	3494.24	3624.46	3641.36	3852.67	4078.51	4176.52	4000.19	4114.45	4044.33	4050.49	3907.26	3995.75
ENSMUSG00000031349	Nsdhl	4837.25	0.105021	0.0179417	5.85346	4.81458e-09	1.32495e-06	4791.7	5024.29	5092.27	5631.91	5023.66	4898.66	4797.21	4762.45	4716.21	4652.52	4464.6	4837.44	4654.1	4649.31	4562.5
ENSMUSG00000046805	Mpeg1	1024.33	0.231003	0.0396144	5.83128	5.50024e-09	1.4776e-06	1042.94	1172.37	1056.95	1169.87	1161.08	1162.7	1034.93	1065.4	1012.07	879.152	934.477	935.326	918.112	927.37	892.274
ENSMUSG00000031010	Usp9x	8577.03	-0.106424	0.0182938	-5.81748	5.9741e-09	1.56757e-06	8015.98	8178.58	8336.89	8987.89	8408.15	8015.55	7865.24	8315.88	8863.87	8806.94	8566.42	9900.24	8797.78	8576.35	9019.66
ENSMUSG00000038664	Herc1	7707.62	-0.109748	0.0188837	-5.81176	6.18193e-09	1.58524e-06	7265.42	7358.77	7604.67	7625.41	7424.28	7160.59	7361.68	7657.07	8102.95	7770.83	7637.68	8538.27	8060.74	7848.95	8196.92
ENSMUSG00000030655	Smg1	5963.07	-0.124062	0.0215092	-5.76787	8.02812e-09	2.01292e-06	5985.36	5476.64	5686.86	5734.72	5858.94	5514.13	5571.92	5936.45	6291.49	6161.32	5992.59	6617.3	6229.82	6100.43	6288.06
ENSMUSG00000046743	Fat4	3867.96	-0.153375	0.0266319	-5.75905	8.45869e-09	2.03569e-06	3623.16	3623.42	3753.76	3725.85	3519.24	3492.88	3797.05	3662.04	4196.82	4211.58	3987.03	4256.55	4001.78	4001.76	4166.41
ENSMUSG00000024401	Tnf	187.641	0.462273	0.0802748	5.75863	8.4798e-09	2.03569e-06	199.947	246.225	196.998	206.795	256.582	220.326	210.561	153.483	187.024	174.197	150.389	130.18	159.902	178.735	143.27
ENSMUSG00000025261	Huwe1	14158.9	-0.118294	0.0206851	-5.71879	1.07282e-08	2.52181e-06	13625.6	12866.2	13676.5	13802.1	13342.3	13596.7	13936.7	13820.6	15026.1	14765	14428.1	15616.1	14776.6	14361.1	14743.1
ENSMUSG00000023832	Acat2	5354.65	0.130245	0.0227902	5.71495	1.09739e-08	2.52692e-06	5381.49	5523.27	5611.3	5915.51	5751.88	5588.37	5553.04	5112.49	5302.94	5391.04	4835.4	4872.45	5106.27	5241.91	5132.42
ENSMUSG00000038642	Ctss	548.387	0.296688	0.0520451	5.70058	1.19397e-08	2.69432e-06	597.832	617.428	521.73	691.286	663.607	649.003	541.3	549.306	514.049	455.453	468.387	470.398	495.59	523.752	466.68
ENSMUSG00000045482	Trrap	5302.56	-0.115539	0.0203073	-5.68954	1.27379e-08	2.81807e-06	5197.62	4801.39	5028.4	4907.54	4931.37	5145.33	5500.4	5444.59	5471.79	5490.84	5621.79	5460.99	5598.68	5362.78	5574.87
ENSMUSG00000066036	Ubr4	8422.61	-0.12569	0.0221686	-5.66974	1.43016e-08	3.10317e-06	8279.22	7486.54	8043.64	7683.31	7696.55	8294.55	8732.31	8456.8	8872.42	8683.55	8815.54	8800.82	9022.27	8566.82	8904.84
ENSMUSG00000051951	Xkr4	2801.27	-0.137802	0.0244756	-5.63016	1.8004e-08	3.83281e-06	2687.73	2573.24	2702.2	2912.85	2710.73	2497.82	2546.59	2730.37	2956.05	3047.55	2896.42	3184.49	2798.81	2882.47	2891.73
ENSMUSG00000024621	Csf1r	285.738	0.339493	0.060803	5.58348	2.35747e-08	4.9258e-06	314.49	332.031	307.641	319.055	334.111	323.304	317.828	291.707	266.109	235.892	281.262	241.763	258.384	247.592	214.904
ENSMUSG00000031604	Msmo1	6919.71	0.118595	0.0212588	5.57862	2.4243e-08	4.97335e-06	6667.59	6978.24	7366.29	8464.41	7153.85	7309.07	6853.16	6592.57	6762.79	6787.34	6199.23	7292.26	6384.42	6596.34	6388.14
ENSMUSG00000022708	Zbtb20	5020.38	-0.284909	0.0512177	-5.56271	2.65619e-08	5.35175e-06	4605.82	4309.87	4766.64	4853.18	4632.33	3973.05	4330.4	4554.21	5510.26	6060.61	5526.5	5707.13	5498.08	5310.04	5667.58
ENSMUSG00000032525	Nktr	5326.65	-0.115037	0.0207578	-5.54186	2.99281e-08	5.72336e-06	5312.17	5032.69	5090.47	5236.04	5338.39	4872.31	4822.04	5353.04	5390.57	5636.92	5446.14	5583.51	5626.21	5474.86	5684.43
ENSMUSG00000023067	Cdkn1a	2226.5	0.168741	0.0304417	5.54309	2.97179e-08	5.72336e-06	2317.98	2316.75	2220.95	2300.74	2491.06	2394.85	2499.91	2229.54	2142.76	2142.08	2155.96	1882.69	2073.43	2245.17	1983.65
ENSMUSG00000015340	Cybb	742.396	0.383871	0.0691997	5.54729	2.90138e-08	5.72336e-06	749.551	867.383	765.504	921.714	1004.18	864.539	784.637	684.837	710.692	533.479	654.363	685.906	623.723	660.733	624.697
ENSMUSG00000026131	Dst	10991.1	-0.127041	0.0229809	-5.52812	3.23684e-08	6.08688e-06	10377.2	10064.4	10731.5	10504	10282.7	10548.1	10875.7	10648.6	11470.5	11259.3	11660.3	12158.1	11530.9	10906.5	11848.2
ENSMUSG00000063455	D630045J12Rik	3201.05	-0.122996	0.0222988	-5.51579	3.47212e-08	6.42229e-06	3191.12	3049.83	3053.02	2810.05	3033.76	2977.99	3234.89	3242.88	3387.81	3306.12	3309.7	3379.21	3363.23	3252.39	3423.72
ENSMUSG00000085133	B930095G15Rik	2179.53	-0.13023	0.023768	-5.47923	4.27185e-08	7.56742e-06	2095.93	2016.43	2094.12	2134.12	2087.73	1997.3	2089.72	2190.94	2254.98	2374.35	2307.49	2244.78	2260.86	2239.31	2304.95
ENSMUSG00000027799	Nbea	15705	-0.100345	0.0183166	-5.47838	4.29243e-08	7.56742e-06	14964.9	14781	15133.8	15841.7	15133.7	15113.9	15036.2	15086.2	16300	16321.9	16183.4	17373	16085.5	15777.8	16442.3
ENSMUSG00000024672	Ms4a7	329.134	0.497715	0.0907597	5.48388	4.16105e-08	7.56742e-06	386.833	414.105	347.221	413.59	431.022	385.57	352.59	319.531	346.262	234.985	245.673	274.581	234.028	290.81	260.203
ENSMUSG00000024298	Zfp871	1868.69	-0.157791	0.028904	-5.45915	4.78433e-08	7.94318e-06	1836.7	1694.66	1723.51	1846.97	1831.15	1683.58	1718.26	1837.3	1922.61	1996.92	1821.89	2180.24	1943.18	1993.92	1999.45
ENSMUSG00000048279	Sacs	3448.72	-0.138912	0.0254477	-5.45873	4.79557e-08	7.94318e-06	3353.89	3237.3	3267.11	3517.88	3338.34	3158.8	3059.09	3432.26	3587.66	3580.12	3632.29	4079.34	3507.25	3346.15	3633.36
ENSMUSG00000023033	Scn8a	4274.11	-0.11233	0.0205867	-5.45645	4.85757e-08	7.94318e-06	4250.13	3954.52	4217.92	4060.27	3925.34	4017.35	4209.23	4364.83	4553.77	4513.71	4463.45	4356.1	4570.44	4269.13	4385.52
ENSMUSG00000030579	Tyrobp	275.958	0.370413	0.0678769	5.45712	4.83909e-08	7.94318e-06	331.571	311.512	321.134	269.424	346.109	319.712	293.991	293.502	268.246	222.283	251.413	223.166	199.083	258.58	229.653
ENSMUSG00000036896	C1qc	895.011	0.34029	0.0629107	5.40909	6.33455e-08	1.02104e-05	1040.93	983.034	969.699	928.804	1081.71	1053.73	984.272	903.841	895.578	715.842	782.94	692.47	798.45	868.036	725.829
ENSMUSG00000068373	D430041D05Rik	7609.07	-0.107308	0.0198888	-5.39537	6.83824e-08	1.0867e-05	7433.21	7110.68	7438.26	7272.09	7141.85	7146.22	7582.18	7527.82	7879.59	8202.7	7895.99	8098.5	7778	7651.17	7977.8
ENSMUSG00000033307	Mif	1104.15	0.205652	0.038198	5.38383	7.29165e-08	1.14266e-05	1146.43	1130.4	1149.61	1226.59	1122.32	1247.71	1304.09	1135.41	989.625	1086.92	1043.54	957.205	1002.83	1057.76	961.802
ENSMUSG00000037270	4932438A13Rik	6481.87	-0.125314	0.023348	-5.36721	7.9964e-08	1.21923e-05	6002.44	5961.63	6188.8	6903.4	6265.04	6048.18	6017.87	6214.7	6855.77	6988.76	6409.32	7634.67	6506.2	6482.8	6748.42
ENSMUSG00000036887	C1qa	1015.96	0.346346	0.0645035	5.36941	7.89935e-08	1.21923e-05	1132.36	1132.26	1066.85	1029.25	1231.23	1283.64	1148.15	1017.83	989.625	802.033	904.629	787.643	908.581	996.227	809.052
ENSMUSG00000021244	Ylpm1	3821.75	-0.109928	0.0205099	-5.35972	8.33507e-08	1.25393e-05	3822.11	3612.23	3702.49	3685.67	3654.91	3482.11	3679.85	3883.74	3955.29	4097.27	3917	4078.24	3923.42	3809.84	4022.08
ENSMUSG00000030209	Grin2b	16544.5	-0.167974	0.0316193	-5.31239	1.08198e-07	1.58545e-05	15747.6	14904.1	16442.6	15605.3	15590.6	14639.7	15623.2	16130.9	18254.6	18210	17540.4	18207.7	17170.9	16582.8	17516.8
ENSMUSG00000053141	Ptprt	5154.15	-0.126585	0.0238606	-5.30519	1.12558e-07	1.6282e-05	4968.54	4823.77	5041	5119.06	4651.71	4839.98	4959.1	5130.44	5539.12	5468.16	5312.97	5678.69	5259.82	5025.09	5494.81
ENSMUSG00000015829	Tnr	6420.08	-0.134651	0.0254151	-5.29807	1.17032e-07	1.67148e-05	6428.45	5955.1	6249.97	6218.02	5828.48	6096.08	5941.39	6429.21	7008.59	6761.03	6475.9	7253.97	6760.35	6265.24	6629.38
ENSMUSG00000043940	Wdfy3	6609.35	-0.104328	0.0198676	-5.25116	1.51143e-07	2.13169e-05	6335.01	6175.21	6439.77	6264.11	6137.67	6421.78	6716.1	6632.96	6809.81	6796.42	6805.38	7094.26	6957.32	6630.04	6924.35
ENSMUSG00000050856	Atp5k	1711.38	0.15403	0.0294037	5.23846	1.61918e-07	2.25545e-05	1753.31	1861.61	1773.88	1703.99	1823.77	1877.56	1859.29	1717.03	1651.16	1522.41	1749.56	1466.99	1583.13	1673.08	1653.92
ENSMUSG00000045294	Insig1	3687.74	0.12949	0.0247598	5.22986	1.69636e-07	2.33415e-05	3620.15	3657.93	3838.32	4339.15	3865.35	3947.9	3868.56	3434.06	3675.29	3632.74	3246.56	3683.33	3504.07	3541	3461.65
ENSMUSG00000034731	Dgkh	602.011	-0.227645	0.0438236	-5.19457	2.05193e-07	2.78938e-05	551.613	502.709	572.104	570.754	564.85	561.591	542.293	576.233	665.806	670.478	613.035	682.624	668.199	609.457	678.424
ENSMUSG00000029212	Gabrb1	4815.07	-0.104574	0.0202254	-5.17042	2.33568e-07	3.13732e-05	4597.78	4599.93	4653.3	4888.63	4643.4	4640.01	4433.7	4687.05	4911.79	5034.48	4942.17	5328.62	4983.43	4733.54	5148.22
ENSMUSG00000052727	Map1b	80328.3	-0.104636	0.0202741	-5.16104	2.45582e-07	3.25989e-05	76128.7	73408.6	77315.1	80689	77566.3	76559.6	79528.4	77749.2	83461.9	83289.9	81416.6	88315.6	83290.8	80556.7	85648.9
ENSMUSG00000056342	Usp34	5853.78	-0.109536	0.0212971	-5.14325	2.70023e-07	3.54264e-05	5319.2	5548.45	5667.07	6414.18	5700.19	5641.06	5197.48	5488.57	6295.77	5911.82	5684.93	6812.02	6022.26	6005.2	6098.44
ENSMUSG00000026442	Nfasc	5998.58	-0.106381	0.0207706	-5.12171	3.02785e-07	3.88219e-05	6048.66	5589.49	5975.61	5292.77	5680.81	5734.46	5959.27	6145.58	6425.08	6291.97	6146.42	6197.22	6221.34	5926.09	6343.89
ENSMUSG00000037541	Shank2	6074.27	-0.106413	0.0208005	-5.11591	3.12227e-07	3.95826e-05	5983.35	5638.92	6016.09	5347.12	5605.13	5903.29	6289.01	6180.59	6394.09	6538.75	6384.06	6082.36	6509.38	5968.57	6273.31
ENSMUSG00000069601	Ank3	11770.7	-0.112339	0.021995	-5.10748	3.26481e-07	4.09298e-05	11607	10736	11290.1	11068.8	11051.5	11131.2	12051.6	11636.8	12497.5	12190.2	12098.8	12702.9	12324.1	11773.1	12401.2
ENSMUSG00000059146	Ntrk3	5669.07	-0.126108	0.0247562	-5.09399	3.50613e-07	4.34721e-05	5478.96	5455.19	5284.77	5663.81	5504.52	5175.26	5295.8	5438.31	5687.67	6353.66	5978.82	6317.55	5710.93	5803.02	5887.75
ENSMUSG00000025321	Itgb8	2794.23	-0.116697	0.0230817	-5.05581	4.28579e-07	5.19963e-05	2504.87	2594.69	2677.02	3026.29	2822.41	2658.28	2518.78	2757.3	2747.65	2968.61	2718.48	3282.94	2842.23	2902.24	2891.73
ENSMUSG00000079523	Tmsb10	1305.46	0.17961	0.035607	5.04424	4.55318e-07	5.46527e-05	1400.64	1333.72	1309.72	1435.75	1375.21	1332.73	1544.44	1212.6	1177.72	1344.59	1332.84	1146.46	1177.55	1240.16	1217.79
ENSMUSG00000020120	Plek	1102.59	0.20257	0.0403173	5.02439	5.05038e-07	5.93577e-05	1141.41	1199.41	1134.31	1315.22	1290.3	1185.45	1054.79	1092.33	1069.78	939.94	1057.31	1054.57	997.533	1099.51	907.023
ENSMUSG00000042349	Ikbke	246.204	0.32301	0.0643902	5.01645	5.26354e-07	6.12253e-05	273.295	265.811	241.975	255.244	303.653	299.356	294.984	239.648	213.742	200.508	219.269	216.602	211.79	238.069	219.118
ENSMUSG00000025889	Snca	9891.49	0.160541	0.0320302	5.01216	5.38218e-07	6.13405e-05	10233.5	10466.4	10145	11304	10686	10305	10251.9	9937.77	9809.68	9068.24	8995.78	8941.94	9176.88	9965.2	9084.98
ENSMUSG00000049313	Sorl1	4026.73	-0.108056	0.0216067	-5.00103	5.70257e-07	6.37051e-05	4106.45	3776.38	3939.96	3788.48	3781.36	3811.4	3835.78	4095.56	4203.23	4227.01	4124.79	4322.19	4214.63	3991.5	4182.21
ENSMUSG00000067336	Bmpr2	6821.24	-0.125358	0.0251366	-4.98707	6.13029e-07	6.78119e-05	6268.7	6105.26	6657.46	7334.72	6715.44	6268.51	6316.82	6427.42	7076.99	7424.25	6702.06	7835.96	6984.85	6961.87	7238.27
ENSMUSG00000028634	Hivep3	2207.34	-0.134373	0.0270974	-4.95888	7.08993e-07	7.70503e-05	2201.43	2002.44	2208.36	1940.33	1988.05	2078.73	2234.73	2214.28	2412.08	2339.87	2325.86	2299.48	2351.93	2201.22	2311.28
ENSMUSG00000034342	Cbl	3477.44	-0.110979	0.0223814	-4.95855	7.10204e-07	7.70503e-05	3478.48	3227.97	3478.5	3377.25	3394.64	3098.93	3259.72	3584.85	3674.22	3615.5	3522.08	3794.91	3620.56	3450.17	3583.85
ENSMUSG00000052512	Nav2	3703.71	-0.128565	0.025985	-4.94765	7.5114e-07	8.07154e-05	3789.95	3215.85	3686.3	3296.9	3380.8	3485.7	3787.12	3759.87	3907.2	3840.51	4024.91	3756.62	4039.9	3699.96	3884.08
ENSMUSG00000020647	Ncoa1	4710.35	-0.113934	0.0230904	-4.93428	8.04485e-07	8.56321e-05	4493.29	4491.74	4417.62	4658.2	4275.14	4625.64	4665.11	4661.02	4908.58	4824.9	4782.59	5291.43	4936.84	4693.99	4929.11
ENSMUSG00000021477	Ctsl	4123.94	0.11594	0.0237365	4.88446	1.03715e-06	0.000107359	4180.81	4411.53	4440.11	4454.95	4179.16	4406.52	4073.16	4098.25	4133.77	3814.19	3849.26	3815.69	3894.83	4055.23	4051.58
ENSMUSG00000023175	Bsg	12973.8	0.150956	0.031053	4.86124	1.16653e-06	0.000118576	13528.1	13303.6	13484.9	14641.1	13572.1	13727.3	13658.6	12829.7	12806.3	13139.2	11777.4	12227.1	12053	12497.5	11360.4
ENSMUSG00000031393	Mecp2	5651	-0.100057	0.020598	-4.85758	1.18829e-06	0.00011971	5526.18	5297.57	5546.53	5513.74	5435.3	5268.66	5497.43	5557.68	5895	5959	5695.26	6154.56	5905.78	5597.19	5915.14
ENSMUSG00000034796	Cpne7	1403.42	0.235617	0.0487488	4.83329	1.34296e-06	0.000134094	1573.45	1426.05	1414.97	1575.19	1505.34	1491.99	1675.55	1393.91	1270.7	1401.74	1312.17	1161.77	1240.03	1413.76	1194.62
ENSMUSG00000040711	Sh3pxd2b	3274	-0.100429	0.0208237	-4.82282	1.41544e-06	0.000138873	3335.8	3116.05	3249.12	2886.86	3053.15	2985.17	3367.98	3296.73	3430.56	3481.22	3578.34	3292.79	3370.65	3389.37	3276.24
ENSMUSG00000024799	Tm7sf2	1875.99	0.129759	0.0269823	4.80905	1.51648e-06	0.000147504	1954.26	1893.32	1953.79	2057.31	1971.44	1932.64	2000.33	1904.62	1905.51	1820	1719.71	1762.35	1776.92	1772.7	1715.02
ENSMUSG00000042744	Hectd4	9139.92	-0.108479	0.0226586	-4.78756	1.68825e-06	0.000161428	9236.76	8135.68	8817.24	8434.87	8477.37	8847.76	9414.65	9177.54	9697.47	9170.76	9643.25	9455	9713.77	9207.05	9669.64
ENSMUSG00000007989	Fzd3	1774.98	-0.153039	0.031994	-4.78338	1.72373e-06	0.000163435	1674.93	1623.78	1762.19	1777.25	1639.17	1663.22	1606.02	1642.53	1892.68	1790.06	1811.55	2071.94	1810.81	1883.31	1975.22
ENSMUSG00000033209	Ttc28	3809.27	-0.110792	0.0231917	-4.77722	1.77739e-06	0.000167119	3779.91	3414.5	3673.7	3345.35	3501.7	3722.79	4104.94	3814.62	3875.14	4017.43	4122.49	3791.63	4027.2	3908.73	4038.94
ENSMUSG00000025255	Zfhx4	547.754	-0.207936	0.0436172	-4.7673	1.86708e-06	0.000174102	519.461	519.497	452.466	517.578	507.627	520.879	508.524	561.872	577.103	621.485	575.151	615.893	576.07	563.308	579.399
ENSMUSG00000042700	Sipa1l1	5670.69	-0.109495	0.0229968	-4.76133	1.92319e-06	0.000177864	5727.13	5256.53	5472.77	5376.67	5164.87	5647.05	5462.66	5767.71	5930.27	5997.1	5690.67	6020	6010.61	5540.05	5996.25
ENSMUSG00000086503	Xist	27369	-0.104279	0.0219783	-4.74465	2.08865e-06	0.00018853	26829.1	25959	26352.8	27606.5	28619.1	24208.3	24659.5	27032.7	27932.9	30082.6	27772.6	29366	28141.7	28081.9	27891.2
ENSMUSG00000005054	Cstb	685.054	0.18271	0.0385057	4.74502	2.08485e-06	0.00018853	716.394	733.079	715.131	762.187	744.827	747.192	708.16	675.862	669.012	616.949	662.4	632.302	608.898	662.931	620.484
ENSMUSG00000056602	Fry	5283.86	-0.113557	0.0240041	-4.73073	2.23711e-06	0.000198751	5183.56	4796.72	5117.46	5063.52	4767.08	5098.63	5409.03	5223.79	5509.2	5458.18	5426.63	5573.67	5587.03	5337.87	5705.5
ENSMUSG00000038412	Higd1a	2365.35	0.237893	0.05032	4.72761	2.27179e-06	0.000200255	2369.22	2475.31	2579.87	3094.83	2587.98	2551.71	2437.34	2275.31	2251.77	2426.97	1823.03	2339.96	2037.42	2193.17	2036.32
ENSMUSG00000055296	Tmem245	2412.2	-0.122296	0.0259927	-4.70502	2.53845e-06	0.000222026	2414.44	2237.48	2266.83	2368.1	2432	2169.73	2224.79	2396.48	2502.92	2569.41	2472.81	2633.13	2563.72	2375.56	2555.68
ENSMUSG00000019852	Arfgef3	2676.34	-0.145197	0.0309236	-4.69535	2.66153e-06	0.000230008	2589.27	2323.28	2595.16	2538.26	2475.37	2594.81	2632.01	2539.19	2905.82	2898.75	2694.37	3023.67	2723.63	2753.54	2858.02
ENSMUSG00000021252	Erg28	2446.45	0.127351	0.0271321	4.69373	2.68274e-06	0.000230008	2455.63	2557.38	2542.99	2797.05	2491.06	2619.96	2510.84	2396.48	2528.57	2326.26	2224.84	2368.4	2177.21	2405.6	2294.42
ENSMUSG00000035284	Vps13c	1493.87	-0.141721	0.0302149	-4.69043	2.72625e-06	0.000231281	1409.68	1373.82	1430.26	1470.02	1391.82	1436.91	1411.35	1426.22	1513.29	1592.27	1576.21	1707.65	1551.37	1488.48	1628.64
ENSMUSG00000028804	Csmd2	2815.8	-0.11787	0.0251554	-4.68567	2.79039e-06	0.000233269	2978.11	2570.44	2787.66	2319.65	2526.14	2628.34	2981.62	3002.33	3013.76	2847.94	2973.34	2752.38	3064.61	2839.98	2950.72
ENSMUSG00000030411	Nova2	2665.29	-0.108609	0.0231825	-4.68496	2.8001e-06	0.000233269	2863.57	2480.9	2640.14	2239.29	2547.36	2402.03	2651.87	2830.9	2876.97	2839.78	2903.31	2554.37	2743.75	2661.98	2743.19
ENSMUSG00000044350	Lacc1	268.275	0.282149	0.060356	4.67475	2.94306e-06	0.000242384	302.433	289.128	268.961	340.325	318.421	307.738	258.235	248.624	258.628	231.356	223.861	251.608	229.793	252.719	242.294
ENSMUSG00000015950	Ncf1	191.568	0.36334	0.0778	4.67018	3.00935e-06	0.000244277	208.99	200.524	196.099	236.337	261.197	209.549	208.574	181.307	175.268	166.939	184.829	131.274	175.786	180.932	155.911
ENSMUSG00000040724	Kcna2	2332.46	-0.131061	0.028077	-4.66789	3.04303e-06	0.000245247	2309.94	2167.53	2355.88	2223.93	2122.8	2081.12	2248.63	2327.37	2482.61	2577.58	2450.99	2536.87	2398.53	2283.27	2419.78
ENSMUSG00000044627	Swi5	3644.29	0.105202	0.0227189	4.63058	3.64637e-06	0.000287706	3626.18	3846.33	3660.21	3965.73	3808.13	3752.72	3845.71	3534.59	3661.4	3360.56	3664.44	3486.42	3525.25	3531.48	3395.28
ENSMUSG00000021140	Pcnx	4839.14	-0.100959	0.0218138	-4.62823	3.68806e-06	0.000288975	4757.54	4518.79	4764.84	4568.39	4608.33	4547.81	4829.99	4806.43	4965.22	5042.65	4861.81	5196.26	5081.91	4838.3	5198.79
ENSMUSG00000034422	Parp14	209.002	0.373187	0.0806901	4.62494	3.74706e-06	0.000291573	203.966	233.168	239.276	235.155	291.655	258.643	207.581	211.824	197.711	139.721	192.865	194.723	190.611	161.154	176.98
ENSMUSG00000016150	Tenm1	3864.46	-0.116934	0.0253276	-4.61688	3.89547e-06	0.000300705	3666.37	3572.13	3788.84	4035.45	3746.29	3567.12	3555.7	3698.84	4118.81	3914	3815.97	4499.41	3914.95	3841.34	4231.72
ENSMUSG00000031937	Vstm5	171.497	0.352281	0.0764834	4.60598	4.10531e-06	0.000312975	191.909	201.457	190.701	224.52	191.052	167.639	192.683	148.995	165.65	184.177	125.133	138.932	148.253	163.352	138.002
ENSMUSG00000035954	Dock4	3113.11	-0.103527	0.022556	-4.58978	4.43723e-06	0.000333769	2973.08	2931.38	2984.66	3028.66	3038.38	3045.05	2973.67	2997.85	3245.67	3248.96	3160.46	3360.61	3345.23	3120.54	3242.53
ENSMUSG00000022311	Csmd3	1289.65	-0.14619	0.0319104	-4.58126	4.62182e-06	0.000343079	1198.68	1191.02	1254.85	1348.3	1198	1221.37	1146.17	1234.14	1428.86	1356.38	1348.91	1495.43	1302.51	1288.5	1331.56
ENSMUSG00000027253	Lrp4	1148.14	-0.172426	0.0376632	-4.57809	4.6924e-06	0.000343794	1181.6	1090.29	1111.83	984.343	965.414	1030.98	1133.25	1165.93	1231.15	1214.84	1311.02	1168.34	1245.33	1089.99	1297.85
ENSMUSG00000006519	Cyba	228.64	0.303866	0.0663707	4.57832	4.68729e-06	0.000343794	262.242	265.811	246.473	229.247	259.351	277.802	240.357	216.312	214.811	216.839	229.601	187.065	174.727	218.291	190.675
ENSMUSG00000029505	Ep400	3034.92	-0.11416	0.0250246	-4.56192	5.06892e-06	0.000366619	3040.4	2789.62	2785.86	2785.23	2886.09	2930.09	3116.7	2992.46	3147.35	3173.66	3189.16	3236.99	3237.22	3049.48	3163.52
ENSMUSG00000092035	Peg10	1281.64	-0.140442	0.0308502	-4.5524	5.30385e-06	0.00037742	1189.64	1218.07	1175.69	1184.05	1317.98	1216.58	1207.75	1292.48	1339.09	1306.48	1289.21	1340.09	1389.35	1348.57	1409.52
ENSMUSG00000055839	Elob	1461.88	0.13386	0.0294876	4.53953	5.63792e-06	0.000392671	1582.5	1545.43	1443.75	1406.2	1416.74	1676.39	1669.59	1432.5	1396.8	1405.37	1491.26	1253.67	1378.76	1431.34	1397.93
ENSMUSG00000024073	Birc6	6691.78	-0.102904	0.0227348	-4.52627	6.00332e-06	0.000408045	6410.37	6088.47	6415.49	6915.22	6413.64	6470.87	6424.09	6409.47	7095.16	6798.23	6744.54	7534.03	7068.51	6712.81	6875.89
ENSMUSG00000003824	Syce2	340.572	0.272635	0.0606694	4.49378	6.99692e-06	0.000466333	377.79	346.021	340.024	460.857	402.41	361.622	342.658	313.248	364.43	322.084	321.442	282.239	279.563	307.658	286.539
ENSMUSG00000072620	Slfn2	161.854	0.386821	0.0860789	4.49379	6.99665e-06	0.000466333	169.804	199.591	170.912	187.888	226.125	167.639	174.805	169.639	162.444	120.668	117.097	141.119	131.31	156.027	132.735
ENSMUSG00000048078	Tenm4	6198.02	-0.100204	0.0223457	-4.48428	7.31621e-06	0.000482742	6177.26	5637.99	6013.39	5677.99	5763.87	6025.43	6445.94	6317.91	6468.9	6565.06	6334.7	6422.57	6672.46	6126.07	6320.72
ENSMUSG00000051166	Eml5	1909.19	-0.11404	0.0255931	-4.4559	8.35409e-06	0.000548019	1806.56	1819.64	1876.43	1960.41	1813.61	1793.74	1750.04	1959.37	1877.72	1946.11	1967.68	2163.83	2002.48	1881.84	2018.42
ENSMUSG00000021198	Unc79	2375.84	-0.105393	0.023674	-4.45186	8.51297e-06	0.000555213	2275.78	2225.35	2224.55	2292.47	2344.31	2288.27	2340.01	2418.92	2396.05	2436.04	2438.37	2545.62	2461.01	2366.77	2584.12
ENSMUSG00000064125	Prr36	2008.06	-0.126357	0.0285707	-4.42262	9.75097e-06	0.000625115	2174.3	1945.55	1967.28	1655.54	1734.24	1842.83	2031.12	2119.14	2032.68	2189.26	2185.8	1919.88	2148.61	2029.81	2144.83
ENSMUSG00000040552	C3ar1	655.647	0.356732	0.0813677	4.3842	1.16413e-05	0.00071775	774.67	694.839	689.044	798.819	862.966	744.797	635.655	673.169	645.5	533.479	576.299	538.223	510.415	624.84	531.994
ENSMUSG00000028842	Ago3	1019.57	-0.14816	0.0341546	-4.33792	1.43835e-05	0.000867856	1010.79	947.593	984.991	1028.07	991.257	920.818	872.04	1007.96	1087.95	1133.19	1020.58	1134.42	1009.18	1079.73	1065.04
ENSMUSG00000092083	Kcnb2	1057.09	-0.15125	0.0348865	-4.33548	1.45445e-05	0.000872644	1016.82	940.131	997.585	1140.33	1003.26	960.333	943.551	1036.68	1144.59	1149.52	1055.02	1232.88	1074.84	1016.74	1144.05
ENSMUSG00000039852	Rere	3083.47	-0.100398	0.0233018	-4.30862	1.64276e-05	0.000965379	3166	2696.35	3021.54	2652.88	2910.09	3051.03	3258.73	3233.01	3171.93	3200.88	3252.3	3054.31	3264.75	3167.42	3150.88
ENSMUSG00000005374	Tbl2	1262.87	0.142486	0.0331536	4.29774	1.7255e-05	0.00100466	1294.13	1261.9	1357.4	1461.74	1353.98	1247.71	1339.84	1285.3	1209.78	1275.63	1137.67	1260.23	1133.08	1207.93	1116.66
ENSMUSG00000048154	Kmt2d	2243.76	-0.121275	0.0282504	-4.29287	1.76382e-05	0.00102057	2388.31	1997.78	2229.95	1902.51	1954.83	2063.16	2414.5	2294.16	2384.29	2457.81	2411.96	2150.7	2356.17	2271.54	2378.7
ENSMUSG00000106099	Gm42664	416.254	-0.215068	0.0502345	-4.28127	1.85826e-05	0.00105893	373.771	367.472	373.307	438.405	408.871	420.295	324.78	443.394	395.422	459.99	422.466	447.425	437.347	467.348	463.519
ENSMUSG00000032348	Gsta4	920.298	0.14452	0.0340024	4.25029	2.13492e-05	0.00120442	936.436	1014.74	936.416	1010.34	983.874	957.938	950.503	841.91	922.296	868.265	904.629	903.602	837.631	897.337	838.548
ENSMUSG00000037989	Wnk2	3539.52	-0.102613	0.0241496	-4.24904	2.14687e-05	0.00120513	3632.21	3186.93	3412.84	2980.21	3215.59	3498.87	3871.54	3497.79	3652.85	3737.08	3836.64	3454.69	3785.75	3616.45	3713.42
ENSMUSG00000020721	Helz	1560.22	-0.135238	0.031887	-4.24115	2.22377e-05	0.0012342	1538.29	1414.86	1436.56	1491.29	1481.35	1430.92	1574.24	1539.31	1742	1688.44	1549.81	1728.44	1581.02	1560.27	1646.55
ENSMUSG00000068284	Usf3	1769.27	-0.115331	0.027288	-4.22644	2.37421e-05	0.0012803	1656.85	1603.26	1680.33	1771.35	1734.24	1775.78	1663.63	1751.14	1898.03	1895.3	1785.15	1918.79	1758.92	1759.51	1886.73
ENSMUSG00000021071	Trim9	6618.74	-0.106379	0.0251593	-4.22823	2.35536e-05	0.0012803	6658.54	6478.33	6664.66	5937.97	5912.47	6400.22	6423.1	6619.49	6668.75	7077.67	6981.03	6969.55	7090.74	6437.39	6961.22
ENSMUSG00000053931	Cnn3	3926.73	0.109675	0.0259523	4.22602	2.37862e-05	0.0012803	3905.5	4078.57	3824.82	4616.84	4335.14	4200.56	3760.3	3976.18	3736.21	3788.79	3619.66	3827.73	3691.51	3913.12	3625.98
ENSMUSG00000061601	Pclo	5118.96	-0.197885	0.0469111	-4.2183	2.46154e-05	0.00131628	4756.53	4530.91	4927.65	5074.15	4704.32	4560.98	4694.91	4844.12	5582.94	5970.79	5368.08	6145.8	5356.18	4955.5	5311.51
ENSMUSG00000058006	Mdn1	2382.38	-0.113096	0.0268479	-4.21247	2.52588e-05	0.00134432	2340.09	2340.07	2336.09	2271.2	2156.03	2275.1	2258.56	2463.8	2536.05	2405.19	2401.63	2569.69	2452.53	2311.83	2617.83
ENSMUSG00000026384	Ptpn4	3046.3	-0.10402	0.0247026	-4.21089	2.54368e-05	0.00134743	2875.62	2831.59	2984.66	3318.17	3093.76	2885.79	2604.2	2979.89	2953.91	3170.03	2903.31	3541.11	3263.69	3124.2	3164.57
ENSMUSG00000059602	Syn3	1552.99	-0.12213	0.0290803	-4.19973	2.67236e-05	0.00138313	1519.2	1426.99	1452.75	1457.02	1395.51	1526.71	1601.06	1593.17	1639.4	1606.79	1586.54	1605.92	1676.32	1541.95	1665.51
ENSMUSG00000024077	Strn	2343.29	-0.105687	0.0252279	-4.1893	2.79822e-05	0.00143511	2252.67	2145.14	2360.38	2396.46	2239.1	2297.85	2109.58	2311.21	2470.86	2445.11	2281.09	2626.57	2410.18	2403.4	2399.77
ENSMUSG00000059003	Grin2a	1383.39	-0.128307	0.0307084	-4.17824	2.93778e-05	0.0014936	1313.22	1241.38	1291.73	1506.65	1312.45	1319.56	1272.3	1340.95	1395.73	1478.86	1406.31	1612.48	1406.29	1365.42	1487.48
ENSMUSG00000060924	Csmd1	2186	-0.109087	0.0262779	-4.15128	3.30621e-05	0.00165062	2136.12	2038.82	2133.7	2084.49	2019.43	2139.79	2136.4	2140.68	2310.55	2287.25	2287.98	2396.84	2184.62	2170.46	2322.86
ENSMUSG00000022521	Crebbp	1791.52	-0.123541	0.0298114	-4.14408	3.41176e-05	0.00169523	1849.76	1593	1800.87	1523.19	1638.25	1693.16	1846.38	1792.42	1905.51	1908	1918.32	1890.34	1802.34	1829.84	1881.47
ENSMUSG00000078566	Bnip3	788.184	0.426427	0.103233	4.13072	3.61626e-05	0.00175872	773.665	722.819	874.348	1304.58	947.878	918.423	905.809	638.164	710.692	789.331	516.603	771.234	600.426	749.368	599.415
ENSMUSG00000054640	Slc8a1	1346.19	-0.140815	0.0342856	-4.10711	4.00644e-05	0.0019236	1293.13	1162.11	1349.3	1386.12	1236.76	1295.61	1230.59	1280.82	1412.83	1458.9	1376.46	1555.6	1386.17	1346.37	1422.16
ENSMUSG00000055567	Unc80	1754.21	-0.112889	0.0275333	-4.10009	4.12998e-05	0.00195792	1733.21	1648.96	1680.33	1742.98	1629.02	1648.85	1683.49	1799.6	1869.17	1833.61	1700.2	1879.4	1931.53	1734.61	1798.24
ENSMUSG00000025791	Pgm2	1538.18	0.141738	0.0345979	4.09672	4.19046e-05	0.00197004	1545.32	1602.33	1584.98	1824.52	1606.87	1623.71	1574.24	1527.64	1479.09	1631.29	1424.68	1474.64	1345.93	1488.48	1338.94
ENSMUSG00000009569	Mkl2	2853.4	-0.109206	0.02668	-4.09318	4.25497e-05	0.00199207	2787.2	2651.58	2885.71	2683.61	2645.2	2773.23	2741.26	2914.37	3086.43	2964.08	2824.1	3068.53	2964.01	2744.02	3067.65
ENSMUSG00000073412	Lst1	240.652	0.289367	0.0707518	4.08989	4.31583e-05	0.00199987	277.314	301.252	237.477	235.155	295.347	237.09	273.133	261.19	190.23	212.303	247.969	193.629	230.852	221.954	194.889
ENSMUSG00000003955	Fam162a	1400.75	0.343862	0.0842086	4.08345	4.4372e-05	0.00204347	1431.78	1339.31	1622.76	1978.14	1570.88	1598.56	1561.33	1261.07	1344.44	1473.42	1009.1	1303.99	1152.14	1278.25	1086.11
ENSMUSG00000079065	BC005561	622.997	-0.170807	0.041891	-4.07741	4.55408e-05	0.0020636	587.785	567.996	622.478	653.472	582.387	565.184	520.443	603.159	650.844	645.982	592.371	740.603	656.55	644.618	711.081
ENSMUSG00000023845	Lnpep	1016.78	-0.14938	0.0366322	-4.07783	4.54577e-05	0.0020636	954.522	878.575	978.694	1072.97	1012.49	930.397	916.734	952.31	1063.37	1066.96	1004.51	1242.73	1064.25	1079.73	1033.44
ENSMUSG00000044894	Uqcrq	2752.3	0.10074	0.0247151	4.07607	4.58034e-05	0.0020672	2975.09	2774.69	2873.12	2473.27	2767.95	2943.26	3117.69	2691.78	2886.58	2527.68	2847.06	2303.86	2739.51	2772.59	2590.44
ENSMUSG00000055026	Gabrg3	1163.86	-0.127944	0.0317658	-4.02772	5.63193e-05	0.00247257	1116.29	1090.29	1151.41	1130.87	1109.4	1121.99	1049.82	1207.22	1214.05	1262.93	1174.41	1317.11	1166.97	1136.87	1208.31
ENSMUSG00000031004	Mki67	1258.43	-0.122134	0.0303192	-4.02827	5.61893e-05	0.00247257	1154.47	1217.13	1160.4	1277.4	1275.53	1135.16	1198.81	1305.05	1293.14	1294.69	1328.24	1394.78	1216.74	1313.41	1311.55
ENSMUSG00000038538	Ubn2	1998.37	-0.128784	0.0323575	-3.98003	6.89069e-05	0.00287994	2057.75	1805.65	1963.69	2005.32	1908.68	1723.09	1839.43	1924.37	2124.59	2316.28	2127.26	2121.17	1984.48	2019.56	2054.23
ENSMUSG00000022801	Lrch3	1713.24	-0.101725	0.0255592	-3.98	6.89164e-05	0.00287994	1754.31	1631.24	1620.06	1661.45	1674.25	1568.62	1618.93	1812.17	1733.45	1807.3	1786.3	1762.35	1797.04	1755.12	1716.07
ENSMUSG00000104362	Gm37928	340.048	-0.246174	0.0619343	-3.97476	7.04509e-05	0.0029332	351.666	271.407	309.44	293.058	329.496	313.725	297.963	367.999	341.987	381.057	304.222	398.197	414.05	347.215	379.243
ENSMUSG00000070394	Tmem256	1157.58	0.121596	0.0306323	3.96953	7.20151e-05	0.0029873	1237.86	1212.47	1252.15	1136.78	1217.38	1223.77	1177.95	1149.77	1154.21	1088.73	1137.67	1048	1112.96	1150.06	1063.99
ENSMUSG00000052613	Pcdh15	1093.13	-0.132006	0.0332972	-3.96449	7.35538e-05	0.00302886	1074.09	1063.24	1077.64	1115.51	965.414	1016.61	977.32	1135.41	1103.98	1202.14	1126.19	1181.46	1071.66	1139.07	1147.21
ENSMUSG00000048148	Nwd1	2201.06	-0.169063	0.0426596	-3.96306	7.39948e-05	0.00303594	2276.79	1987.52	2141.79	1932.05	1880.99	2101.48	2116.53	2219.66	2453.76	2324.45	2271.9	2435.13	2347.7	2138.96	2387.12
ENSMUSG00000029484	Anxa3	166.642	0.332626	0.0840055	3.95957	7.50853e-05	0.00306836	173.823	167.881	188.003	233.974	205.82	210.746	146.002	166.048	152.825	144.257	134.317	149.871	131.31	173.607	121.147
ENSMUSG00000040249	Lrp1	14639.3	-0.127094	0.0322012	-3.94687	7.91786e-05	0.00319062	14898.6	12753.3	14413.3	12629.8	12841.1	14184.7	15768.2	15091.5	15921.6	15141.6	15848.2	14609.7	15618.5	14823.3	15045.4
ENSMUSG00000025931	Paqr8	2770.37	-0.10969	0.0277986	-3.94589	7.95036e-05	0.00319231	2648.55	2701.95	2717.5	2605.61	2551.98	2780.42	2624.06	2613.69	2836.35	2735.44	2898.72	2973.35	2954.48	2783.58	3129.81
ENSMUSG00000071415	Rpl23	979.045	0.1425	0.0361302	3.94407	8.01115e-05	0.00319326	945.479	1119.2	1006.58	1100.15	1038.33	1050.14	980.3	900.251	913.746	909.092	936.773	1025.03	842.926	996.96	920.718
ENSMUSG00000017400	Stac2	330.405	0.243679	0.061796	3.94328	8.03764e-05	0.00319326	343.628	317.108	363.412	374.594	409.793	337.673	378.414	312.35	271.452	359.282	290.446	297.554	289.094	321.576	289.7
ENSMUSG00000027520	Zdbf2	1402.51	-0.151345	0.0384085	-3.9404	8.1346e-05	0.00320087	1277.05	1243.25	1332.21	1449.93	1507.19	1282.44	1212.71	1372.37	1348.71	1622.21	1369.57	1604.82	1397.82	1454.05	1563.32
ENSMUSG00000043467	Zbtb37	1259.48	-0.12493	0.0316983	-3.94123	8.10653e-05	0.00320087	1174.56	1094.95	1234.16	1363.66	1269.99	1144.74	1146.17	1241.32	1359.4	1310.11	1262.81	1429.79	1290.86	1283.38	1286.27
ENSMUSG00000029994	Anxa4	165.25	0.301647	0.0765565	3.94018	8.1419e-05	0.00320087	171.814	188.399	168.213	203.25	191.975	201.167	167.853	159.765	158.169	143.35	156.129	155.341	128.133	154.562	130.628
ENSMUSG00000015968	Cacna1d	1782.25	-0.10432	0.0266054	-3.921	8.8184e-05	0.00336272	1808.57	1706.79	1777.48	1623.63	1629.02	1706.33	1722.23	1875	1853.14	1943.39	1873.55	1818.14	1837.28	1770.5	1788.76
ENSMUSG00000046574	Prr12	2056.56	-0.10716	0.0273949	-3.91167	9.16587e-05	0.00347042	2099.95	1876.53	1978.98	1657.9	1915.14	1962.58	2282.4	2054.51	2179.1	2201.06	2352.26	1988.8	2215.33	2042.27	2041.59
ENSMUSG00000049760	2410015M20Rik	955.329	0.127377	0.0326237	3.90443	9.44474e-05	0.00356405	1046.96	976.506	1011.98	912.261	1018.95	1030.98	995.198	960.388	920.159	925.423	967.769	837.965	903.286	919.313	902.809
ENSMUSG00000019122	Ccl9	193.906	0.302303	0.0775159	3.89988	9.62386e-05	0.00360751	203.966	223.841	193.4	261.152	234.431	199.97	202.615	209.131	169.925	181.456	129.725	161.904	174.727	194.85	167.499
ENSMUSG00000074212	Dnajb14	1935.07	-0.102185	0.0262591	-3.89142	9.96579e-05	0.00372331	1923.11	1883.06	1900.72	1958.05	1810.84	1836.85	1727.19	2040.15	2026.27	2057.71	1961.94	2025.99	1980.24	1889.17	2004.72
ENSMUSG00000054733	Msra	1405	0.109425	0.0283311	3.86238	0.000112287	0.00412144	1478	1509.06	1443.75	1459.38	1469.35	1460.86	1422.28	1383.14	1313.44	1405.37	1332.84	1367.44	1282.39	1403.51	1344.21
ENSMUSG00000024186	Rgs11	943.233	0.246341	0.0637873	3.86191	0.000112506	0.00412144	1053.99	946.66	923.823	1106.06	1038.33	1039.36	1096.51	937.051	848.555	931.774	776.052	771.234	924.465	960.334	794.303
ENSMUSG00000015568	Lpl	2178.82	0.171989	0.0447538	3.843	0.000121539	0.00439529	2293.87	2303.69	2251.54	2336.19	2414.46	2290.67	2304.25	2303.14	2168.41	1930.69	2053.78	1755.79	2102.02	2096.47	2077.41
ENSMUSG00000032087	Dscaml1	2381.95	-0.102533	0.026846	-3.81929	0.000133838	0.00474874	2463.67	2146.07	2265.03	2124.67	2128.34	2422.39	2479.06	2418.02	2555.28	2570.32	2484.29	2330.11	2469.48	2382.16	2490.36
ENSMUSG00000032338	Hcn4	821.737	-0.138715	0.0363565	-3.81543	0.000135947	0.00480348	866.103	721.887	782.596	680.65	714.37	801.076	883.958	874.222	876.342	870.079	875.929	767.952	838.69	901	871.205
ENSMUSG00000026177	Slc11a1	274.626	0.22915	0.0600669	3.81491	0.000136233	0.00480348	298.414	285.397	284.253	283.604	297.193	320.909	314.848	269.268	292.826	240.429	260.597	212.226	245.677	255.65	258.096
ENSMUSG00000040270	Bach2	920.198	-0.128208	0.033653	-3.80972	0.000139124	0.00486755	894.236	849.662	911.229	859.085	860.197	846.578	904.816	963.08	989.625	978.045	957.437	995.493	942.468	913.453	937.573
ENSMUSG00000040675	Mthfd1l	539.368	0.189993	0.0500637	3.79504	0.000147622	0.00510925	556.637	491.517	578.401	660.562	586.079	609.488	577.056	507.121	490.538	580.658	478.719	531.659	473.352	491.521	477.214
ENSMUSG00000027508	Pag1	1490.71	-0.111293	0.0293434	-3.79278	0.000148969	0.00514012	1492.07	1349.57	1487.83	1498.38	1393.67	1396.19	1392.48	1572.52	1536.8	1612.23	1490.11	1622.33	1524.89	1491.41	1500.12
ENSMUSG00000052336	Cx3cr1	296.764	0.401777	0.106105	3.7866	0.000152726	0.00519037	339.609	315.242	333.728	382.866	342.418	352.042	315.841	318.633	305.651	230.449	293.89	200.193	219.203	278.358	223.332
ENSMUSG00000028176	Lrrc7	2334.75	-0.114625	0.0304008	-3.77046	0.000162948	0.00550463	2153.2	2162.86	2320.8	2387	2168.95	2217.63	2268.49	2118.24	2430.24	2524.05	2347.67	2583.91	2387.94	2454.67	2495.63
ENSMUSG00000046240	Hepacam	1496.27	-0.109438	0.0290512	-3.76707	0.000165173	0.00556313	1473.98	1482.01	1525.61	1299.85	1343.83	1430.92	1476.91	1534.83	1550.7	1523.32	1567.03	1574.19	1558.78	1522.91	1579.13
ENSMUSG00000030695	Aldoa	18604.1	0.162264	0.0431444	3.76096	0.000169264	0.00566708	19506.4	18614.2	19693.5	20397.1	19189.2	19994.6	20561.5	18058.9	18537.8	19595.4	17072	17441.9	16849	17819.3	15731.2
ENSMUSG00000041959	S100a10	690.619	0.151709	0.0403465	3.76015	0.00016981	0.00566853	720.413	803.962	693.542	777.549	729.137	662.175	718.092	680.349	681.836	661.405	670.436	684.812	580.306	669.523	625.751
ENSMUSG00000055320	Tead1	881.459	-0.128022	0.0341692	-3.7467	0.000179175	0.00592855	903.279	841.268	823.974	821.271	814.049	799.878	858.135	902.046	940.464	950.827	936.773	893.756	967.882	873.896	894.381
ENSMUSG00000026628	Atf3	169.276	0.293776	0.0783942	3.74742	0.000178665	0.00592855	176.838	189.332	167.314	200.886	220.587	186.798	173.812	169.639	162.444	157.866	152.685	130.18	158.843	156.027	135.895
ENSMUSG00000061436	Hipk2	1383.91	-0.128809	0.0344545	-3.73853	0.000185097	0.00607711	1501.11	1197.55	1329.51	1237.22	1265.38	1319.56	1366.66	1468.41	1487.64	1428.96	1422.38	1503.09	1374.52	1440.87	1415.84
ENSMUSG00000029361	Nos1	2408.25	-0.109259	0.0293425	-3.72356	0.000196429	0.00633233	2432.52	2201.1	2346.89	2131.76	2197.56	2351.74	2498.92	2540.99	2536.05	2716.39	2434.92	2510.61	2427.12	2342.6	2454.54
ENSMUSG00000086040	Wipf3	2013.13	-0.105659	0.0284564	-3.713	0.000204817	0.00652228	1938.18	1856.95	2036.55	1841.06	1851.45	1986.52	2024.16	2077.85	2025.2	2140.27	2157.1	2145.23	2120.02	1914.81	2081.62
ENSMUSG00000040747	Cd53	247.934	0.240995	0.0648946	3.71364	0.000204298	0.00652228	260.233	268.609	248.272	303.693	299.038	289.776	230.425	244.136	249.009	207.767	230.749	245.045	206.496	229.279	206.477
ENSMUSG00000039741	Bahcc1	1174.34	-0.136507	0.0368102	-3.70841	0.000208563	0.00655493	1137.39	1082.83	1089.34	947.711	1036.48	1180.66	1323.95	1138.1	1289.93	1171.3	1298.39	1215.38	1279.21	1191.81	1232.54
ENSMUSG00000040761	Spen	2852.94	-0.102972	0.0277783	-3.70693	0.000209787	0.00657507	2993.18	2498.62	2856.92	2508.72	2539.98	2661.87	3089.88	2963.74	3106.74	2907.82	3123.72	2827.86	2946.01	2875.14	2893.83
ENSMUSG00000018707	Dync1h1	28661	-0.104486	0.0282827	-3.69434	0.000220463	0.00680697	27551.5	26024.3	27840.6	27217.7	26764.9	27692.8	29822.2	27903.3	29744.3	29520.1	29913.6	30784.8	30054.1	28996.8	30083.5
ENSMUSG00000033685	Ucp2	385.738	0.230893	0.0625058	3.69394	0.000220806	0.00680697	415.971	422.5	405.69	394.683	452.25	410.716	424.101	438.906	378.323	314.825	353.586	329.279	366.397	393.363	285.486
ENSMUSG00000021591	Glrx	800.935	0.134135	0.0363965	3.68539	0.000228354	0.0070205	794.765	817.019	850.96	911.079	848.199	854.96	818.406	779.081	759.852	751.226	785.236	749.355	807.981	770.611	715.294
ENSMUSG00000025877	Hk3	171.585	0.299407	0.0812745	3.6839	0.000229693	0.00704246	156.743	200.524	185.304	190.251	200.282	208.352	197.649	170.536	164.581	132.463	159.573	134.556	150.371	184.595	138.002
ENSMUSG00000026361	Cdc73	1347.22	-0.105054	0.0287236	-3.65741	0.00025478	0.00762598	1268.01	1282.42	1272.84	1457.02	1362.29	1262.08	1190.86	1310.44	1376.5	1414.45	1299.54	1501.99	1372.4	1366.88	1470.62
ENSMUSG00000031558	Slit2	1539.49	-0.101313	0.0276909	-3.65869	0.000253504	0.00762598	1479.01	1493.2	1523.81	1484.2	1435.2	1519.53	1449.1	1537.52	1512.22	1576.85	1573.92	1702.18	1630.79	1534.63	1640.23
ENSMUSG00000018906	P4ha2	401.761	0.198592	0.0542786	3.65875	0.000253449	0.00762598	457.166	379.597	423.681	492.763	425.484	441.849	410.196	404.799	376.186	397.388	342.106	409.137	362.162	379.445	324.463
ENSMUSG00000058145	Adamts17	870.589	-0.135237	0.0369929	-3.65577	0.000256414	0.00765376	849.022	800.231	800.586	818.907	798.359	815.445	895.877	858.066	950.082	948.105	968.917	897.038	876.812	851.188	930.199
ENSMUSG00000003273	Car11	1557.33	0.103216	0.0282692	3.6512	0.000261023	0.00777076	1665.89	1606.99	1601.17	1503.1	1535.8	1657.23	1741.1	1512.39	1489.78	1591.36	1497	1389.32	1534.42	1595.43	1439.02
ENSMUSG00000028565	Nfia	1633.13	-0.124598	0.0342691	-3.63589	0.000277028	0.0081611	1567.43	1620.05	1693.82	1485.38	1521.04	1469.24	1532.53	1666.77	1585.96	1687.54	1761.04	1827.99	1766.33	1570.52	1741.36
ENSMUSG00000024565	Sall3	982.548	-0.117822	0.0324741	-3.62819	0.000285412	0.00834277	943.47	934.535	946.311	875.628	921.112	900.462	1038.9	1033.09	1054.82	1047	1044.69	1011.9	1000.71	1000.62	984.978
ENSMUSG00000064043	Trerf1	595.126	-0.144655	0.0398862	-3.62668	0.000287083	0.00834835	596.827	552.141	570.305	488.036	549.16	540.038	632.676	639.959	636.951	644.167	631.403	590.732	625.841	612.387	616.27
ENSMUSG00000032410	Xrn1	1715.29	-0.101574	0.0280476	-3.62148	0.000292928	0.00847463	1639.77	1550.1	1678.53	1838.7	1673.32	1664.42	1547.42	1647.02	1778.33	1764.65	1663.46	1963.64	1829.87	1704.57	1785.6
ENSMUSG00000053930	Shisa6	1736.93	-0.105041	0.0290703	-3.61335	0.000302265	0.00864011	1719.14	1697.46	1673.14	1569.28	1701.01	1603.35	1694.42	1708.05	1764.44	1891.67	1935.54	1838.93	1777.98	1702.38	1777.17
ENSMUSG00000101609	Kcnq1ot1	326.246	-0.218629	0.0606461	-3.605	0.000312159	0.00887175	298.414	290.06	306.742	327.327	352.57	251.459	272.14	309.658	348.399	391.944	347.846	398.197	332.511	313.519	352.907
ENSMUSG00000040721	Zfhx2	781.561	-0.147338	0.040909	-3.60159	0.000316271	0.00895204	838.975	740.54	714.231	664.107	779.9	646.608	766.759	858.066	776.952	778.444	832.304	730.758	886.343	851.921	857.511
ENSMUSG00000055692	Tmem191c	980.74	0.123775	0.034502	3.58746	0.000333912	0.00932557	1064.04	1025	957.105	976.072	997.718	1014.22	1126.3	946.924	986.419	919.979	1012.54	813.898	978.472	980.112	912.29
ENSMUSG00000057378	Ryr3	1748.85	-0.10282	0.0287484	-3.57653	0.00034818	0.00956196	1749.29	1722.64	1751.4	1659.09	1597.64	1605.74	1675.55	1740.37	1748.41	1879.88	1806.96	1778.76	1830.93	1755.12	1930.98
ENSMUSG00000029552	Tes	1492.2	0.116696	0.0326349	3.5758	0.000349156	0.00956196	1455.9	1525.85	1584.08	1707.53	1585.64	1480.01	1568.28	1512.39	1513.29	1503.36	1355.8	1416.66	1360.75	1491.41	1322.08
ENSMUSG00000046312	AI464131	675.234	-0.149049	0.0417103	-3.57342	0.000352342	0.00962585	722.422	609.034	653.063	603.841	602.692	596.316	662.472	702.788	685.043	733.08	771.46	689.188	699.967	653.408	743.738
ENSMUSG00000027605	Acss2	1683.42	0.264442	0.0741305	3.56725	0.000360754	0.00983184	1560.39	1634.97	1959.19	2342.1	1836.69	1839.24	1838.43	1467.51	1743.06	1634.01	1199.67	1673.74	1502.65	1550.01	1469.57
ENSMUSG00000020520	Galnt10	978.09	-0.123849	0.0348283	-3.55599	0.000376565	0.0101646	958.541	900.027	984.092	815.362	870.35	972.307	1029.96	974.749	985.35	1090.55	1006.8	994.4	1029.3	1014.54	1045.03
ENSMUSG00000073411	H2-D1	2915.5	0.143299	0.0403094	3.55498	0.000378007	0.0101678	2985.14	3023.72	2950.48	2905.76	3410.33	3012.72	3190.19	2924.25	2638.64	2785.34	2703.55	2715.18	2889.88	2968.9	2628.36
ENSMUSG00000063229	Ldha	14815.4	0.220738	0.0620984	3.55465	0.000378488	0.0101678	15242.2	14798.7	15856.1	17903.7	16207.1	16114.9	16146.6	14576.4	14830.5	15648.7	12396.2	13955.5	12817.6	13991.9	11744.9
ENSMUSG00000006517	Mvd	3322.31	0.139761	0.0393888	3.54825	0.000387799	0.0103686	3367.96	3187.87	3649.41	3400.89	3361.41	3514.44	3965.89	3136.97	3326.89	3247.15	3073.21	3158.23	3114.38	3244.33	3085.56
ENSMUSG00000033420	Antxr1	623.712	-0.142446	0.0402261	-3.54112	0.000398427	0.0105775	599.842	618.36	573.004	563.664	617.459	571.171	587.981	622.008	638.019	648.703	657.808	700.127	652.315	646.815	658.408
ENSMUSG00000090100	Ttbk2	2041.09	-0.101116	0.0286578	-3.52841	0.000418065	0.0110211	1857.8	1911.97	1996.97	2235.75	2049.89	1900.31	1849.36	1995.27	2129.94	2146.62	2030.82	2365.12	1893.41	2026.15	2227
ENSMUSG00000021986	Amer2	801.873	-0.128849	0.0365343	-3.52681	0.000420604	0.0110365	774.67	705.099	789.792	746.825	743.904	748.389	833.304	811.393	809.013	842.861	840.34	817.18	871.518	856.316	837.495
ENSMUSG00000004267	Eno2	7658.67	0.13822	0.0391904	3.52687	0.000420497	0.0110365	7793.92	7612.45	8167.78	8308.42	7982.67	8207.13	8298.28	7282.79	7771.65	7981.32	6756.02	7198.18	7046.27	7572.06	6901.17
ENSMUSG00000029816	Gpnmb	516.77	0.482327	0.136847	3.52457	0.000424175	0.0111043	578.742	658.465	721.427	557.755	436.559	704.085	589.968	542.125	548.248	355.653	497.087	316.151	404.52	394.096	446.664
ENSMUSG00000029478	Ncor2	2839.79	-0.104328	0.0296075	-3.52371	0.000425543	0.0111144	2893.71	2507.95	2847.93	2387	2440.3	2782.81	3206.09	2847.06	3058.65	3011.25	3121.43	2737.06	3040.25	2886.86	2828.52
ENSMUSG00000032231	Anxa2	625.126	0.176903	0.0503569	3.51299	0.000443094	0.0114403	625.965	662.196	616.182	716.101	775.285	668.162	611.818	613.032	600.615	617.856	561.375	604.954	590.895	629.967	482.481
ENSMUSG00000037996	Slc24a2	1202.77	-0.103101	0.0293668	-3.5108	0.000446752	0.0114822	1167.53	1121.07	1154.1	1238.41	1162.93	1100.43	1157.09	1220.68	1246.11	1300.13	1218.03	1285.39	1227.33	1218.18	1224.11
ENSMUSG00000036905	C1qb	754.191	0.25999	0.0741622	3.50569	0.00045542	0.0116519	818.879	815.154	724.126	805.909	907.268	842.986	856.148	784.466	740.615	599.71	785.236	590.732	678.788	741.31	621.537
ENSMUSG00000083773	Gm13394	3000.91	0.140075	0.0399937	3.50243	0.000461031	0.0116633	3278.53	2994.8	3162.77	2947.12	3114.98	3211.49	3330.24	2971.82	3081.09	2965.89	2836.72	2618.91	2859.17	3138.12	2501.95
ENSMUSG00000020766	Galk1	381.344	0.213423	0.060916	3.50357	0.000459069	0.0116633	381.809	348.819	431.777	436.042	419.023	440.652	433.04	375.179	369.773	385.593	319.146	371.943	338.865	380.91	287.593
ENSMUSG00000030406	Gipr	552.954	0.591082	0.168758	3.50256	0.000460818	0.0116633	531.518	485.921	584.698	971.345	684.835	735.218	767.752	441.599	489.469	452.732	259.449	450.707	428.876	594.074	416.114
ENSMUSG00000075702	Selenom	999.566	0.117446	0.0335769	3.49781	0.000469095	0.011746	1061.03	997.957	1037.16	967.8	969.106	1094.44	1169.01	985.519	972.525	980.767	1014.84	866.407	963.647	1009.41	903.862
ENSMUSG00000046230	Vps13a	1124.37	-0.110804	0.0317489	-3.49001	0.000483006	0.0118749	1052.99	1076.3	1089.34	1159.23	1087.24	1062.11	1030.95	1101.3	1178.79	1115.95	1137.67	1321.49	1182.85	1093.65	1175.65
ENSMUSG00000056962	Jmjd6	1036.78	0.129634	0.0371447	3.48997	0.000483077	0.0118749	1057.01	1125.73	1099.23	1116.69	984.796	1130.37	1099.49	995.392	1079.4	1056.98	943.661	934.232	931.878	1010.88	986.032
ENSMUSG00000047675	Rps8	654.196	0.146593	0.0419886	3.49127	0.000480732	0.0118749	648.07	695.772	686.345	762.187	686.681	652.595	705.18	609.442	600.615	563.419	619.923	708.879	573.952	627.77	672.103
ENSMUSG00000000555	Itga5	268.156	0.230363	0.0660032	3.49018	0.000482688	0.0118749	287.361	276.07	271.66	287.149	327.65	270.618	313.855	267.472	229.772	234.078	270.929	212.226	260.502	288.613	224.385
ENSMUSG00000026199	Ankzf1	679.238	0.142596	0.0408671	3.48927	0.000484346	0.0118802	696.299	729.348	657.56	730.281	725.445	722.046	751.861	675.862	608.096	670.478	661.252	622.457	625.841	694.429	617.323
ENSMUSG00000070493	Chchd2	1666	0.107487	0.0308402	3.48529	0.000491602	0.012032	1708.09	1893.32	1708.22	1859.97	1701.01	1757.82	1525.57	1658.69	1582.76	1609.51	1624.43	1592.79	1543.95	1598.36	1625.48
ENSMUSG00000022797	Tfrc	7179.63	0.153932	0.0442711	3.47704	0.000506979	0.0123016	6789.16	6903.62	7808.87	9238.41	7849.76	7725.77	7140.2	6290.09	7005.39	6519.7	5624.08	7878.62	6984.85	7127.42	6808.47
ENSMUSG00000064373	Selenop	1526.92	0.117064	0.0337025	3.47345	0.000513804	0.0124404	1631.73	1620.98	1629.06	1644.91	1409.36	1679.98	1548.42	1384.93	1475.89	1492.47	1494.7	1562.16	1474.06	1360.29	1494.85
ENSMUSG00000028398	Dmac1	706.791	0.132967	0.0382898	3.47263	0.000515377	0.0124518	713.38	790.904	761.007	720.828	711.601	742.402	746.895	698.301	717.104	696.789	657.808	645.43	665.022	664.396	669.996
ENSMUSG00000036800	Fam135b	672.643	-0.144848	0.0417282	-3.47123	0.000518076	0.0124807	656.108	614.63	697.14	612.113	587.924	645.411	645.587	681.247	689.317	731.266	679.62	731.852	657.609	700.289	759.539
ENSMUSG00000028494	Plin2	317.175	0.198018	0.0570994	3.46795	0.000524448	0.0124839	376.785	302.185	329.23	328.508	333.188	356.832	356.563	306.965	323.819	296.68	284.706	275.675	307.096	314.984	264.417
ENSMUSG00000027952	Pmvk	1837.83	0.154315	0.0446702	3.45454	0.000551223	0.0129842	1732.21	1849.48	1978.98	2136.49	1922.52	2032.03	1981.46	1758.32	1908.71	1695.7	1665.76	1644.21	1747.27	1820.31	1693.95
ENSMUSG00000043531	Sorcs1	884.841	-0.117053	0.0339601	-3.44678	0.000567317	0.0132802	836.965	844.066	804.184	875.628	899.884	872.921	808.474	933.461	884.891	900.019	880.521	993.306	912.817	906.86	918.611
ENSMUSG00000033952	Aspm	446.003	-0.176156	0.0512198	-3.43922	0.000583392	0.013544	388.842	443.018	407.489	431.315	444.866	401.137	407.217	433.521	441.377	490.837	493.643	546.974	435.229	493.719	430.862
ENSMUSG00000043079	Synpo	1285.91	-0.102022	0.0297985	-3.42372	0.000617702	0.0141657	1239.87	1237.65	1245.86	1085.97	1173.08	1333.93	1342.82	1392.11	1349.78	1364.55	1386.79	1282.11	1270.74	1309.75	1273.62
ENSMUSG00000030583	Sipa1l3	1663.68	-0.106527	0.0311264	-3.42242	0.000620673	0.014186	1712.11	1459.63	1551.7	1425.11	1504.42	1678.79	1846.38	1693.69	1680.01	1742.88	1813.85	1684.68	1789.63	1673.08	1699.22
ENSMUSG00000038608	Dock10	968.686	-0.114935	0.0337584	-3.40464	0.00066252	0.0150407	935.432	913.084	983.192	986.707	932.188	870.526	877.999	1018.73	955.426	1050.63	976.953	1069.88	954.116	996.227	1009.21
ENSMUSG00000031189	Aff2	934.857	-0.114919	0.034092	-3.37084	0.000749382	0.0165465	923.374	925.209	847.362	887.445	914.652	856.157	901.836	894.866	1013.14	970.787	975.805	982.366	992.238	961.066	976.551
ENSMUSG00000027014	Cwc22	427.837	0.157035	0.0466976	3.3628	0.000771551	0.0168961	437.071	452.345	435.375	453.767	464.248	490.943	442.972	411.979	414.659	395.573	379.99	406.949	422.522	394.096	415.06
ENSMUSG00000071234	Syndig1l	453.461	0.293644	0.0873413	3.36203	0.000773718	0.0168961	492.332	433.692	535.223	532.94	483.63	501.72	537.327	424.545	426.415	520.777	363.918	373.037	385.459	445.372	345.533
ENSMUSG00000028334	Nans	987.548	0.113537	0.0338292	3.35618	0.000790259	0.0170814	983.66	1071.64	993.986	991.433	1042.94	1035.77	1081.61	952.31	987.487	959.9	966.621	885.005	903.286	1002.09	955.482
ENSMUSG00000024593	Megf10	799.233	-0.119381	0.0355848	-3.35484	0.000794105	0.017099	751.56	763.857	761.906	817.726	777.131	723.243	755.834	791.647	792.982	841.954	826.564	844.529	882.107	843.131	814.319
ENSMUSG00000050271	Prag1	990.605	-0.114015	0.0340411	-3.34935	0.00081002	0.0174085	933.422	930.805	979.594	854.358	922.035	943.569	1057.77	997.187	1052.68	1007.08	1123.9	998.775	1043.07	977.182	1037.65
ENSMUSG00000045215	Asxl3	1653.28	-0.111778	0.0333998	-3.34667	0.000817886	0.0175379	1688	1545.43	1603.87	1600	1562.57	1526.71	1565.3	1566.24	1680.01	1809.11	1660.02	1935.2	1732.45	1626.19	1698.17
ENSMUSG00000020393	Kremen1	369.835	-0.170672	0.0512132	-3.33258	0.000860453	0.0183179	362.718	335.761	365.211	345.052	331.342	318.514	359.543	363.511	414.659	391.944	392.618	366.473	425.699	396.293	378.19
ENSMUSG00000020019	Ntn4	389.713	-0.167752	0.0505051	-3.32148	0.0008954	0.0189191	370.756	362.809	384.102	340.325	354.416	360.424	383.38	429.931	387.941	401.017	408.69	450.707	410.873	392.631	407.686
ENSMUSG00000020099	Unc5b	365.362	0.178308	0.0537029	3.32027	0.000899292	0.0189593	381.809	388.923	390.398	361.596	374.721	361.622	459.857	377.872	363.361	355.653	323.738	316.151	364.28	356.005	304.448
ENSMUSG00000109394	A230057D06Rik	308.096	-0.197201	0.0595111	-3.31369	0.000920724	0.0193095	304.442	269.542	273.459	293.058	320.267	282.592	260.221	365.306	308.857	328.434	314.554	355.533	326.157	330.367	288.646
ENSMUSG00000010175	Prox1	812.728	-0.129738	0.0391961	-3.30997	0.000933055	0.0195318	756.584	735.877	755.61	776.367	859.274	750.784	773.712	807.803	881.685	859.192	887.409	872.971	870.459	779.401	823.8
ENSMUSG00000079481	Nhsl2	720.357	-0.126306	0.0381655	-3.30942	0.000934898	0.0195342	672.184	686.445	660.259	694.831	724.522	708.874	670.418	792.544	767.333	730.358	678.472	782.173	749.738	733.985	753.219
ENSMUSG00000059040	Eno1b	547.291	0.236773	0.0715579	3.30883	0.00093686	0.019539	538.551	528.824	583.798	647.563	558.39	683.728	648.567	460.448	517.255	579.75	490.199	533.847	436.288	535.472	466.68
ENSMUSG00000025241	Fyco1	833.895	-0.120185	0.0363929	-3.30241	0.000958565	0.0198086	840.984	789.972	772.701	761.005	829.739	747.192	819.399	839.217	891.303	872.801	910.369	859.844	833.395	821.888	918.611
ENSMUSG00000040865	Ino80d	1268.91	-0.102955	0.0313325	-3.28588	0.00101666	0.0206312	1301.16	1220.87	1231.46	1212.41	1284.76	1089.65	1186.89	1271.84	1238.63	1348.21	1312.17	1347.74	1370.28	1294.36	1323.14
ENSMUSG00000023089	Ndufa5	1046.86	0.11371	0.0346633	3.28042	0.00103654	0.0208206	1134.37	1116.41	1125.32	1064.7	1110.32	1082.47	997.184	1049.25	1031.3	978.953	1059.61	976.896	965.764	1057.03	953.375
ENSMUSG00000020108	Ddit4	3894.99	0.157155	0.047897	3.2811	0.00103402	0.0208206	4056.22	3891.1	4521.96	3776.66	3891.19	4030.52	4582.68	4021.06	4005.52	3875.89	3649.51	3304.82	3471.25	3965.86	3380.53
ENSMUSG00000021018	Polr2h	381.265	0.165104	0.0507884	3.25082	0.00115072	0.0225801	421.999	441.153	397.595	388.774	428.253	367.609	378.414	377.872	381.529	357.467	370.806	327.091	352.631	370.655	357.12
ENSMUSG00000038665	Dgki	804.728	-0.124398	0.0382904	-3.24881	0.0011589	0.0226639	754.575	733.079	831.171	713.738	792.821	751.981	788.61	809.598	881.685	845.583	790.976	880.629	855.633	806.505	834.335
ENSMUSG00000038982	Bloc1s5	477.939	0.152215	0.0472457	3.22178	0.00127399	0.024404	542.57	491.517	488.448	524.668	485.476	519.681	486.674	462.243	456.339	480.857	417.874	410.231	487.118	466.615	448.771
ENSMUSG00000030518	Fam189a1	1232.34	-0.103183	0.0320388	-3.22057	0.00127937	0.0244249	1209.73	1138.79	1172.99	1156.87	1142.62	1202.21	1270.32	1195.55	1292.07	1350.03	1265.1	1310.55	1285.57	1221.11	1271.52
ENSMUSG00000037278	Tmem97	471.94	0.15341	0.0478024	3.20926	0.00133078	0.025109	465.204	481.258	470.457	514.033	483.63	560.394	527.395	437.111	450.995	483.579	470.683	441.955	405.579	421.199	465.626
ENSMUSG00000040387	Klhl32	692.131	-0.124667	0.0391088	-3.1877	0.00143408	0.0263101	673.189	639.812	659.359	652.29	650.686	718.454	639.628	732.408	689.317	709.491	683.064	789.831	746.561	670.988	726.882
ENSMUSG00000001517	Foxm1	371.903	-0.173606	0.0544766	-3.18681	0.00143853	0.026349	382.814	350.684	352.618	310.783	353.493	307.738	372.454	393.131	344.124	412.811	377.694	428.828	396.048	399.223	396.098
ENSMUSG00000030605	Mfge8	10258.8	-0.122084	0.0384878	-3.17202	0.00151383	0.0273289	10844.4	10027.1	10437.3	8073.27	8819.79	9911.07	10374.1	10399.1	10598.4	10611.5	11271.1	10428.6	10844.7	10096.3	11145.5
ENSMUSG00000097392	D930016D06Rik	896.193	-0.10985	0.0346623	-3.16916	0.00152881	0.0274675	862.084	868.316	830.271	957.165	889.732	834.604	793.576	925.383	864.586	971.694	904.629	992.212	895.874	887.814	964.963
ENSMUSG00000095123	Gm21781	295.747	-0.185795	0.058786	-3.16054	0.00157478	0.0280257	270.28	277.003	280.655	309.601	291.655	246.669	257.242	285.424	300.307	323.898	276.669	309.588	338.865	325.971	342.372
ENSMUSG00000026547	Tagln2	325.8	0.208261	0.0658902	3.16074	0.00157371	0.0280257	326.547	367.472	332.828	367.504	378.413	341.265	341.665	335.687	300.307	344.765	328.33	250.514	275.328	343.552	252.829
ENSMUSG00000040033	Stat2	1039.42	0.106421	0.0337815	3.15027	0.00163122	0.0286684	1037.92	1043.66	1053.36	1106.06	1103.86	1106.42	1124.32	1074.38	960.77	995.283	929.885	1021.75	1054.72	982.309	996.566
ENSMUSG00000105558	Gm5855	377.174	0.195203	0.0619872	3.14909	0.0016378	0.0286946	447.118	355.347	417.384	388.774	377.49	368.806	457.87	429.931	418.934	360.189	368.51	286.615	340.983	362.597	277.058
ENSMUSG00000040767	Snrnp25	390.95	0.165277	0.0524959	3.14838	0.0016418	0.02872	436.066	476.594	379.604	385.229	398.718	403.531	416.156	403.004	371.911	373.798	394.914	329.279	373.81	375.05	346.586
ENSMUSG00000045667	Smtnl2	429.351	0.257824	0.0824087	3.1286	0.00175643	0.0305831	428.028	419.702	461.462	540.03	492.86	453.823	502.565	406.594	410.384	477.228	343.254	422.264	350.513	402.886	328.677
ENSMUSG00000026837	Col5a1	576.035	0.569528	0.182158	3.12656	0.00176865	0.0307011	537.547	487.786	531.625	1015.07	754.057	693.308	892.897	420.057	509.774	472.692	314.554	474.774	465.939	641.688	428.755
ENSMUSG00000030652	Coq7	494.072	0.140077	0.0448151	3.12567	0.00177399	0.0307464	513.432	540.016	498.343	555.392	523.317	477.772	529.382	518.789	480.919	470.877	466.09	452.895	443.701	479.801	460.359
ENSMUSG00000040274	Cdk6	274.215	-0.183995	0.0590663	-3.11505	0.00183911	0.0316804	268.271	268.609	267.162	242.245	270.427	202.364	259.228	286.321	302.445	306.66	290.446	306.306	299.683	268.102	274.951
ENSMUSG00000074994	Qser1	1234.07	-0.104839	0.0337101	-3.11001	0.00187084	0.0318702	1209.73	1163.04	1204.48	1180.5	1259.84	1100.43	1173.98	1222.47	1285.66	1338.23	1245.59	1425.42	1272.86	1188.88	1239.91
ENSMUSG00000063524	Eno1	2468.65	0.1813	0.0582959	3.11	0.00187088	0.0318702	2582.23	2443.6	2590.66	2616.25	2623.05	2758.86	2804.83	2509.57	2499.71	2626.57	2190.4	2141.95	2186.74	2440.02	2015.26
ENSMUSG00000095407	Tmem200c	376.898	-0.1596	0.0515947	-3.09335	0.00197912	0.0329844	354.68	348.819	349.919	340.325	321.189	347.253	414.169	388.643	428.552	380.149	415.578	374.131	400.284	392.631	397.152
ENSMUSG00000029516	Cit	1219.92	-0.102139	0.0330611	-3.0894	0.00200564	0.0333314	1218.77	1113.61	1167.6	1186.41	1079.86	1216.58	1233.57	1188.37	1243.98	1281.08	1342.02	1271.17	1299.33	1219.65	1236.75
ENSMUSG00000034218	Atm	727.619	-0.120144	0.0389678	-3.08316	0.00204813	0.0338842	667.161	736.809	658.46	723.191	769.747	671.754	643.601	736.896	789.776	763.928	740.464	807.334	725.382	724.462	755.326
ENSMUSG00000102602	A930004J17Rik	206.651	-0.216942	0.0706636	-3.07007	0.0021401	0.0351715	196.933	173.477	180.807	209.158	201.205	183.206	188.71	194.77	224.429	207.767	190.569	253.796	242.5	208.036	244.401
ENSMUSG00000051339	2900026A02Rik	1198.51	-0.111885	0.0364463	-3.06987	0.00214152	0.0351715	1148.44	1112.68	1175.69	1116.69	1066.02	1195.03	1225.62	1255.68	1285.66	1290.15	1260.51	1318.21	1253.8	1177.89	1095.59
ENSMUSG00000018821	Avpi1	171.94	0.230378	0.0752049	3.06334	0.00218878	0.0358433	181.862	172.544	179.907	178.434	170.747	204.759	218.507	166.048	172.062	154.237	180.237	143.307	150.371	167.015	139.056
ENSMUSG00000072294	Klf12	374.521	-0.156405	0.0510952	-3.06104	0.00220569	0.0360156	375.78	333.896	353.517	372.231	362.723	306.54	358.549	393.131	408.247	374.706	394.914	391.634	407.697	369.19	415.06
ENSMUSG00000027452	Acss1	1075.55	-0.107679	0.0351914	-3.0598	0.00221481	0.0361124	1158.49	1070.71	1004.78	965.436	1024.48	985.479	998.177	1104	1102.91	1177.65	1191.63	1114.73	1070.6	1049.7	1114.55
ENSMUSG00000009614	Sardh	422.366	-0.152228	0.0498012	-3.05671	0.00223778	0.036289	414.966	388.923	378.704	386.411	390.411	457.415	388.346	401.209	426.415	467.248	412.134	472.586	438.406	468.813	443.504
ENSMUSG00000021514	Zfp369	971.447	-0.103068	0.0337197	-3.05662	0.00223851	0.036289	981.651	888.835	895.937	947.711	926.65	959.136	948.517	949.617	981.075	989.84	995.321	1045.82	1006	994.762	1060.83
ENSMUSG00000028645	Slc2a1	1091.16	0.240237	0.0787224	3.0517	0.0022755	0.0367302	1124.33	1085.63	1298.93	1286.85	1075.25	1211.79	1236.55	1066.3	1153.14	1154.96	870.189	1033.78	937.173	974.984	857.511
ENSMUSG00000022790	Igsf11	1042.89	-0.103893	0.0341563	-3.04168	0.00235262	0.0374396	1039.93	981.169	998.484	946.529	1100.17	991.466	952.49	1078.87	1083.67	1106.88	1077.98	1088.48	1094.96	1020.4	1081.9
ENSMUSG00000031609	Sap30	337.807	0.160575	0.0529101	3.03488	0.00240635	0.0380264	361.714	345.088	379.604	359.232	365.491	320.909	366.495	331.199	317.407	345.673	337.514	315.057	315.568	316.449	289.7
ENSMUSG00000054263	Lifr	731.337	-0.11996	0.0395576	-3.03254	0.00242509	0.0382154	675.199	734.011	732.222	670.015	719.907	663.372	692.268	731.51	700.005	806.57	772.608	793.113	748.679	738.38	792.196
ENSMUSG00000032589	Bsn	7271.2	-0.109424	0.0361098	-3.03031	0.00244303	0.0382622	7490.49	6308.58	7041.56	6203.84	6541.93	7094.73	8074.81	7518.85	7748.14	7780.81	7936.17	7367.75	7509.03	7220.45	7230.9
ENSMUSG00000026923	Notch1	1042.13	-0.103634	0.0341906	-3.03107	0.00243685	0.0382622	1052.99	948.525	988.589	948.893	1001.41	896.87	1147.16	1044.76	1115.73	1088.73	1108.97	1007.53	1140.49	1039.45	1101.91
ENSMUSG00000035212	Leprot	981.148	0.102722	0.0338933	3.03074	0.00243954	0.0382622	1079.11	1062.31	953.507	1011.52	1015.25	973.505	1028.97	968.466	915.884	905.463	971.213	944.078	931.878	991.1	964.963
ENSMUSG00000029911	Ssbp1	536.781	0.134215	0.044359	3.02566	0.00248093	0.0384575	568.694	605.303	589.196	569.572	558.39	556.802	499.585	527.764	525.805	479.043	481.015	519.626	519.946	527.414	523.566
ENSMUSG00000034235	Usp54	636.041	-0.12112	0.0400864	-3.02148	0.00251541	0.0386719	624.961	608.101	630.574	609.749	609.152	559.196	603.873	683.042	666.875	637.816	630.255	714.349	676.671	623.375	662.622
ENSMUSG00000025408	Ddit3	469.191	0.141782	0.0469198	3.0218	0.00251278	0.0386719	507.404	504.574	530.726	485.672	479.938	476.574	466.809	476.604	441.377	422.791	450.018	409.137	483.941	455.628	446.664
ENSMUSG00000021448	Shc3	1045.85	-0.119071	0.0394627	-3.01729	0.00255043	0.0390454	1092.17	928.007	999.384	905.17	898.038	1008.23	1160.07	996.29	1090.08	1055.16	1100.94	1093.95	1140.49	1108.3	1111.39
ENSMUSG00000044674	Fzd1	679.381	-0.116917	0.0387911	-3.01402	0.00257807	0.0393618	625.965	675.253	645.866	601.477	648.84	634.634	707.167	710.866	672.218	735.802	757.684	647.618	716.911	702.487	707.92
ENSMUSG00000024300	Myo1f	160.61	0.248023	0.0823658	3.01124	0.00260181	0.0395636	167.795	171.611	157.419	184.343	175.362	184.403	189.703	186.692	153.894	123.39	137.761	135.65	137.664	146.504	156.964
ENSMUSG00000033105	Lss	4895.57	0.157912	0.0524661	3.00978	0.00261436	0.039642	4786.68	4654.02	5153.44	6466.18	4877.83	5374.03	5152.78	4415.99	5042.17	4564.51	4083.46	4924.96	4721.87	4640.51	4575.15
ENSMUSG00000045034	Ankrd34b	269.683	0.179582	0.0598312	3.00148	0.00268669	0.0404185	286.357	264.878	300.445	293.058	300.884	289.776	276.113	254.009	282.139	240.429	265.189	260.36	241.441	237.337	252.829
ENSMUSG00000044550	Tceal3	611.116	0.123591	0.0411903	3.0005	0.00269537	0.0404952	642.042	684.58	642.268	608.568	586.079	639.424	667.438	598.672	610.233	578.843	584.335	567.759	549.596	604.329	602.575
ENSMUSG00000016496	Cd274	170.865	0.236473	0.0789928	2.99361	0.00275702	0.0409308	186.885	174.409	173.61	217.43	209.512	195.18	152.955	188.487	147.482	152.423	156.129	155.341	139.782	164.817	148.537
ENSMUSG00000022829	Stxbp5l	677.607	-0.124225	0.0415789	-2.9877	0.00281085	0.0415338	669.17	594.111	658.46	674.742	654.377	663.372	620.757	672.271	739.547	723.1	633.699	773.422	674.553	668.791	743.738
ENSMUSG00000063787	Chchd1	794.88	0.116255	0.038932	2.9861	0.00282562	0.0415426	756.584	858.989	834.769	927.622	813.126	854.96	778.678	762.027	739.547	760.299	812.788	738.415	698.909	774.274	812.212
ENSMUSG00000032649	Colgalt2	336.648	0.171543	0.0574471	2.9861	0.0028256	0.0415426	324.537	350.684	333.728	397.046	389.488	359.227	360.536	341.072	329.162	347.487	281.262	335.842	308.155	318.646	272.844
ENSMUSG00000032418	Me1	1853.61	0.103548	0.0347319	2.98137	0.00286966	0.0420499	1813.59	1894.25	1933.1	2355.1	1780.39	1978.14	1790.76	1762.8	1890.55	1855.38	1553.25	2093.82	1781.16	1634.25	1687.63
ENSMUSG00000026047	Kdelc1	344.629	0.156835	0.0526681	2.9778	0.00290329	0.0423108	389.847	357.213	362.513	366.322	364.569	328.094	377.42	315.043	313.132	313.011	346.698	352.252	344.159	325.239	313.929
ENSMUSG00000055761	Nkain3	642.165	-0.131438	0.0441668	-2.97594	0.00292088	0.0424694	659.123	619.293	573.004	658.198	568.542	569.973	627.71	596.876	657.256	656.869	663.548	689.188	707.38	660.733	724.776
ENSMUSG00000031585	Gtf2e2	724.13	0.110987	0.0373836	2.96887	0.002989	0.0431817	710.365	782.51	747.514	821.271	731.906	744.797	745.902	695.608	674.355	675.015	728.984	743.885	705.262	685.639	668.943
ENSMUSG00000034853	Acot11	461.457	-0.165912	0.0559341	-2.9662	0.00301506	0.0432811	458.171	451.412	471.356	382.866	394.103	435.862	431.054	514.301	507.637	434.586	483.311	537.129	523.122	419.734	477.214
ENSMUSG00000039114	Nrn1	1010.73	0.125769	0.0424494	2.9628	0.00304859	0.0435961	909.308	1037.13	1074.05	1241.95	964.491	1101.63	1111.4	966.671	1018.48	1021.59	872.485	979.084	912.817	966.927	982.871
ENSMUSG00000044576	Garem2	478.639	-0.134599	0.0455072	-2.95775	0.00309889	0.0439902	475.251	438.355	454.265	393.501	476.246	414.308	514.483	481.989	541.836	510.797	518.899	481.337	509.356	488.591	480.374
ENSMUSG00000071984	Fndc1	631.353	-0.116405	0.0393693	-2.95674	0.00310914	0.0439902	634.004	594.111	632.373	547.12	568.542	609.488	635.655	653.423	651.913	689.531	672.732	625.739	642.784	636.56	676.317
ENSMUSG00000056427	Slit3	1066.68	-0.109005	0.036844	-2.95856	0.00309081	0.0439902	1010.79	950.391	1095.63	1022.16	939.572	1093.25	1063.73	1050.14	1152.07	1150.43	1110.12	1068.79	1027.18	1079.73	1186.19
ENSMUSG00000024378	Stard4	3449.25	0.138914	0.0470392	2.95316	0.00314543	0.044307	3269.49	3277.4	3777.15	4577.85	3631.84	3606.64	3396.78	3263.52	3414.53	3514.79	2984.82	3612.22	3116.5	3256.05	3039.21
ENSMUSG00000034687	Fras1	1031	-0.102259	0.0346325	-2.9527	0.00315013	0.0443178	933.422	987.698	1062.35	981.98	910.96	1035.77	1037.91	1029.5	1093.29	1037.02	1038.95	1088.48	1115.08	1047.5	1065.04
ENSMUSG00000053310	Nrgn	3292	0.113083	0.0383272	2.95047	0.00317288	0.0445269	3534.75	3255.95	3537.87	2980.21	3218.36	3582.69	3849.69	3070.55	3140.94	3626.39	3339.55	2784.1	3030.72	3296.34	3131.92
ENSMUSG00000067594	Krt77	225.154	0.192748	0.0655079	2.94237	0.00325712	0.045203	228.081	238.764	231.181	244.609	269.504	214.339	259.228	231.57	207.33	212.303	202.049	200.193	219.203	205.106	213.851
ENSMUSG00000070808	Bicra	645.598	-0.121131	0.0411871	-2.941	0.00327153	0.0453472	718.403	584.784	605.387	521.123	580.541	602.304	687.302	659.705	685.043	661.405	697.988	633.396	735.972	658.536	652.087
ENSMUSG00000026950	Neb	342.168	-0.165856	0.0564432	-2.93846	0.0032985	0.0455532	320.518	318.04	324.732	348.597	316.575	329.291	293.991	359.023	408.247	329.342	343.254	361.003	356.867	323.774	399.259
ENSMUSG00000032294	Pkm	16353.8	0.1065	0.0362385	2.93885	0.00329432	0.0455532	16767.4	16090.4	17348.4	16626.3	16458.2	17441.7	18149.9	16390.3	16601.3	16849.1	15098.6	15328.4	15470.2	16237	14450.2
ENSMUSG00000036391	Sec24a	802.191	-0.106741	0.0364525	-2.92822	0.0034091	0.0462875	771.656	764.789	746.614	782.275	768.824	790.299	773.712	817.676	846.418	860.099	782.94	849.998	836.572	767.681	873.312
ENSMUSG00000031168	Ebp	341.952	0.164143	0.0561211	2.92481	0.00344671	0.0465339	357.695	336.694	376.006	393.501	331.342	374.793	373.447	302.477	352.674	349.302	313.406	317.245	325.098	336.959	288.646
ENSMUSG00000032373	Car12	189.207	0.371069	0.126874	2.9247	0.00344787	0.0465339	155.738	167.881	207.793	313.146	284.271	214.339	188.71	163.356	150.688	185.085	123.985	190.347	163.079	194.85	134.842
ENSMUSG00000109536	9330162G02Rik	534.606	-0.138842	0.0475287	-2.92122	0.00348663	0.0467772	496.351	463.537	506.438	595.569	535.316	493.338	478.728	495.452	552.523	583.379	490.199	573.229	557.009	593.341	604.682
ENSMUSG00000056476	Med12l	833.411	-0.100252	0.0343553	-2.91808	0.00352193	0.0468607	833.951	797.433	796.089	810.636	804.82	767.548	801.522	878.71	894.51	880.967	830.008	841.247	843.985	838.003	881.74
ENSMUSG00000036427	Gpi1	13020.4	0.161627	0.0553854	2.91822	0.00352041	0.0468607	13467.8	12861.5	13727.8	14686	13617.3	14175.1	14068.8	12772.3	12898.3	14127.2	11426.1	12117.7	11805.2	12838.1	10716.8
ENSMUSG00000047910	Pcdhb16	465.136	-0.137761	0.0472643	-2.91468	0.00356049	0.0473181	449.128	418.769	416.485	518.76	436.559	449.034	415.162	427.238	492.675	493.559	486.755	510.874	479.705	489.323	493.016
ENSMUSG00000081049	Rps24-ps3	329.886	0.166847	0.0572571	2.91399	0.00356843	0.047357	311.476	395.452	319.335	373.412	382.105	337.673	340.672	301.58	307.788	297.587	290.446	344.594	291.212	342.087	312.875
ENSMUSG00000038214	Bend3	406.687	-0.143301	0.049428	-2.8992	0.00374121	0.0487437	407.933	358.145	402.092	333.235	407.025	379.583	403.244	416.467	405.041	443.659	427.058	425.546	417.227	426.327	447.717
ENSMUSG00000036760	Kcnk9	519.576	-0.131134	0.0452559	-2.8976	0.00376026	0.0489354	525.489	476.594	520.831	460.857	451.327	477.772	536.334	519.686	555.729	525.314	564.819	483.525	572.893	532.542	589.934
ENSMUSG00000031167	Rbm3	685.522	0.115843	0.0400599	2.89173	0.00383122	0.0496299	687.256	751.732	681.848	743.28	725.445	741.205	679.357	648.935	671.149	616.949	706.024	623.551	647.02	658.536	700.546
ENSMUSG00000086841	2410006H16Rik	812.38	0.114985	0.0398046	2.88873	0.00386796	0.049991	856.056	872.046	802.385	831.906	873.119	842.986	852.175	812.29	834.662	753.948	710.616	728.57	788.919	864.374	761.646

## Sheet: Legend
	DATASET	Description
	Dataset EV11	List of differentially expressed genes in co-cultures treated with anti-miR-99b
