# Supplementary material for: Regulation of Zbp1 by miR-99b-5p in microglia controls the development of schizophrenia-like symptoms in mice
Source: EMBO J. 2024 Mar 25;43(8):3. doi: 10.1038/s44318-024-00067-8 (PMC11021462; doi:10.1038/s44318-024-00067-8)
Supplement: Supplementary file 13 — Data Set EV12 [file 44318_2024_67_MOESM13_ESM.xlsx]

## Sheet: Dataset EV12
GO term analysis of the up-regulated genes
GOID	GOTerm	Ontology Source	Term PValue	Term PValue Corrected with Benjamini-Hochberg	GOLevels	GOGroups	% Associated Genes
GO:0006091	generation of precursor metabolites and energy	GO_BiologicalProcess-EBI-UniProt-GOA-ACAP-ARAP_08.05.2020_00h00	1.15947e-11	4.86979e-10	[3]	Group23	4.52586
GO:0070997	neuron death	GO_BiologicalProcess-EBI-UniProt-GOA-ACAP-ARAP_08.05.2020_00h00	1.58694e-09	2.85649e-08	[3]	Group22	4.13793
GO:0071706	tumor necrosis factor superfamily cytokine production	GO_BiologicalProcess-EBI-UniProt-GOA-ACAP-ARAP_08.05.2020_00h00	6.02881e-08	4.22017e-07	[3, 6]	Group19	6.07735
GO:0022900	electron transport chain	GO_BiologicalProcess-EBI-UniProt-GOA-ACAP-ARAP_08.05.2020_00h00	4.82831e-05	0.000121673	[3, 4]	Group23	5.14706
GO:0050715	positive regulation of cytokine secretion	GO_BiologicalProcess-EBI-UniProt-GOA-ACAP-ARAP_08.05.2020_00h00	0.000129102	0.000250259	[3, 4, 5, 6, 7, 8, 9, 10, 11]	Group24	4.40252
GO:0032602	chemokine production	GO_BiologicalProcess-EBI-UniProt-GOA-ACAP-ARAP_08.05.2020_00h00	0.000516258	0.000774387	[3, 6]	Group24	5.31915
GO:0006119	oxidative phosphorylation	GO_BiologicalProcess-EBI-UniProt-GOA-ACAP-ARAP_08.05.2020_00h00	0.00114142	0.00154644	[3, 4, 6]	Group23	4.46429
GO:0032637	interleukin-8 production	GO_BiologicalProcess-EBI-UniProt-GOA-ACAP-ARAP_08.05.2020_00h00	0.00228288	0.0027658	[3, 6]	Group22	5.06329
GO:0006754	ATP biosynthetic process	GO_BiologicalProcess-EBI-UniProt-GOA-ACAP-ARAP_08.05.2020_00h00	0.00740329	0.00758385	[3, 4, 8, 9, 10, 11]	Group00	5.26316
GO:1901214	regulation of neuron death	GO_BiologicalProcess-EBI-UniProt-GOA-ACAP-ARAP_08.05.2020_00h00	1.53251e-08	1.48536e-07	[4, 5]	Group22	4.10256
GO:1903555	regulation of tumor necrosis factor superfamily cytokine production	GO_BiologicalProcess-EBI-UniProt-GOA-ACAP-ARAP_08.05.2020_00h00	4.02132e-08	3.16679e-07	[4, 5, 6, 7]	Group24	6.32184
GO:0051402	neuron apoptotic process	GO_BiologicalProcess-EBI-UniProt-GOA-ACAP-ARAP_08.05.2020_00h00	3.0681e-07	1.75718e-06	[4, 5]	Group24	4.16667
GO:1901216	positive regulation of neuron death	GO_BiologicalProcess-EBI-UniProt-GOA-ACAP-ARAP_08.05.2020_00h00	3.49161e-06	1.41917e-05	[4, 5, 6]	Group24	6.20155
GO:0034341	response to interferon-gamma	GO_BiologicalProcess-EBI-UniProt-GOA-ACAP-ARAP_08.05.2020_00h00	1.35251e-05	4.36964e-05	[4, 5, 6, 7]	Group24	5.16129
GO:0001774	microglial cell activation	GO_BiologicalProcess-EBI-UniProt-GOA-ACAP-ARAP_08.05.2020_00h00	2.08292e-05	5.96473e-05	[4, 5, 6, 7]	Group24	10.4167
GO:0032722	positive regulation of chemokine production	GO_BiologicalProcess-EBI-UniProt-GOA-ACAP-ARAP_08.05.2020_00h00	8.47935e-05	0.000184207	[4, 5, 6, 7, 8]	Group24	7.8125
GO:0050729	positive regulation of inflammatory response	GO_BiologicalProcess-EBI-UniProt-GOA-ACAP-ARAP_08.05.2020_00h00	8.97187e-05	0.000191603	[4, 5, 6, 7]	Group24	4.66667
GO:0002444	myeloid leukocyte mediated immunity	GO_BiologicalProcess-EBI-UniProt-GOA-ACAP-ARAP_08.05.2020_00h00	0.000123335	0.000242816	[4]	Group24	5.45455
GO:0043922	negative regulation by host of viral transcription	GO_BiologicalProcess-EBI-UniProt-GOA-ACAP-ARAP_08.05.2020_00h00	0.000142571	0.000272181	[4, 5, 6, 7, 8]	Group24	20
GO:0090197	positive regulation of chemokine secretion	GO_BiologicalProcess-EBI-UniProt-GOA-ACAP-ARAP_08.05.2020_00h00	0.000210901	0.000379621	[4, 5, 6, 7, 8, 9, 10, 11, 12]	Group24	17.6471
GO:0090195	chemokine secretion	GO_BiologicalProcess-EBI-UniProt-GOA-ACAP-ARAP_08.05.2020_00h00	0.000348179	0.000548382	[4, 5, 6, 7, 8, 9, 10]	Group24	15
GO:0002275	myeloid cell activation involved in immune response	GO_BiologicalProcess-EBI-UniProt-GOA-ACAP-ARAP_08.05.2020_00h00	0.00049153	0.000746178	[4, 5]	Group24	5.37634
GO:0032611	interleukin-1 beta production	GO_BiologicalProcess-EBI-UniProt-GOA-ACAP-ARAP_08.05.2020_00h00	0.000516258	0.000774387	[4, 7]	Group24	5.31915
GO:0032677	regulation of interleukin-8 production	GO_BiologicalProcess-EBI-UniProt-GOA-ACAP-ARAP_08.05.2020_00h00	0.00162305	0.00206569	[4, 5, 6, 7]	Group22	5.55556
GO:0002688	regulation of leukocyte chemotaxis	GO_BiologicalProcess-EBI-UniProt-GOA-ACAP-ARAP_08.05.2020_00h00	0.00172943	0.00213635	[4, 5, 6, 7, 8]	Group24	4.06504
GO:0042533	tumor necrosis factor biosynthetic process	GO_BiologicalProcess-EBI-UniProt-GOA-ACAP-ARAP_08.05.2020_00h00	0.00170154	0.00214394	[4, 5, 6, 7, 8]	Group23	8.82353
GO:0009055	electron transfer activity	GO_BiologicalProcess-EBI-UniProt-GOA-ACAP-ARAP_08.05.2020_00h00	0.001981	0.00242336	[4, 5]	Group23	5.26316
GO:0022904	respiratory electron transport chain	GO_BiologicalProcess-EBI-UniProt-GOA-ACAP-ARAP_08.05.2020_00h00	0.00250087	0.00297273	[4, 5, 6]	Group23	4.93827
GO:0016651	oxidoreductase activity, acting on NAD(P)H	GO_BiologicalProcess-EBI-UniProt-GOA-ACAP-ARAP_08.05.2020_00h00	0.00411543	0.00439444	[4]	Group23	4.30108
GO:0019083	viral transcription	GO_BiologicalProcess-EBI-UniProt-GOA-ACAP-ARAP_08.05.2020_00h00	0.00431582	0.00456969	[4, 5]	Group24	6.38298
GO:0070555	response to interleukin-1	GO_BiologicalProcess-EBI-UniProt-GOA-ACAP-ARAP_08.05.2020_00h00	4.8983e-06	1.92871e-05	[5]	Group24	5.92593
GO:0150076	neuroinflammatory response	GO_BiologicalProcess-EBI-UniProt-GOA-ACAP-ARAP_08.05.2020_00h00	1.21129e-05	4.01638e-05	[5]	Group24	8.21918
GO:0034612	response to tumor necrosis factor	GO_BiologicalProcess-EBI-UniProt-GOA-ACAP-ARAP_08.05.2020_00h00	2.58888e-05	6.94039e-05	[5]	Group24	4.0724
GO:0030593	neutrophil chemotaxis	GO_BiologicalProcess-EBI-UniProt-GOA-ACAP-ARAP_08.05.2020_00h00	9.53559e-05	0.000193788	[5, 6, 7, 8, 9]	Group24	5.71429
GO:0032651	regulation of interleukin-1 beta production	GO_BiologicalProcess-EBI-UniProt-GOA-ACAP-ARAP_08.05.2020_00h00	0.000290356	0.00049439	[5, 6, 7, 8]	Group24	6.0241
GO:0070098	chemokine-mediated signaling pathway	GO_BiologicalProcess-EBI-UniProt-GOA-ACAP-ARAP_08.05.2020_00h00	0.000307014	0.000508997	[5, 6, 7]	Group24	5.95238
GO:0071346	cellular response to interferon-gamma	GO_BiologicalProcess-EBI-UniProt-GOA-ACAP-ARAP_08.05.2020_00h00	0.000319251	0.00052241	[5, 6, 7, 8]	Group24	4.58015
GO:0043525	positive regulation of neuron apoptotic process	GO_BiologicalProcess-EBI-UniProt-GOA-ACAP-ARAP_08.05.2020_00h00	0.000324387	0.000524009	[5, 6, 7, 8]	Group24	5.88235
GO:0002283	neutrophil activation involved in immune response	GO_BiologicalProcess-EBI-UniProt-GOA-ACAP-ARAP_08.05.2020_00h00	0.000348179	0.000548382	[5, 6, 7]	Group24	15
GO:0042534	regulation of tumor necrosis factor biosynthetic process	GO_BiologicalProcess-EBI-UniProt-GOA-ACAP-ARAP_08.05.2020_00h00	0.00170154	0.00214394	[5, 6, 7, 8, 9]	Group23	8.82353
GO:0002675	positive regulation of acute inflammatory response	GO_BiologicalProcess-EBI-UniProt-GOA-ACAP-ARAP_08.05.2020_00h00	0.0023504	0.00282048	[5, 6, 7, 8]	Group24	7.89474
GO:0002446	neutrophil mediated immunity	GO_BiologicalProcess-EBI-UniProt-GOA-ACAP-ARAP_08.05.2020_00h00	0.00253335	0.00298319	[5]	Group24	7.69231
GO:0042775	mitochondrial ATP synthesis coupled electron transport	GO_BiologicalProcess-EBI-UniProt-GOA-ACAP-ARAP_08.05.2020_00h00	0.0067054	0.00692525	[5, 6, 7, 8]	Group23	5.45455
GO:0098883	synapse pruning	GO_BiologicalProcess-EBI-UniProt-GOA-ACAP-ARAP_08.05.2020_00h00	3.85781e-05	9.92008e-05	[6]	Group24	30
GO:0071347	cellular response to interleukin-1	GO_BiologicalProcess-EBI-UniProt-GOA-ACAP-ARAP_08.05.2020_00h00	0.000105866	0.000211731	[6]	Group24	5.60748
GO:0016175	superoxide-generating NADPH oxidase activity	GO_BiologicalProcess-EBI-UniProt-GOA-ACAP-ARAP_08.05.2020_00h00	0.000142571	0.000272181	[6]	Group23	20
GO:0016126	sterol biosynthetic process	GO_BiologicalProcess-EBI-UniProt-GOA-ACAP-ARAP_08.05.2020_00h00	9.51363e-12	5.99359e-10	[5, 6]	Group18	16.9492	metabolism and other cell survival related processes
GO:0006090	pyruvate metabolic process	GO_BiologicalProcess-EBI-UniProt-GOA-ACAP-ARAP_08.05.2020_00h00	8.44714e-11	2.12868e-09	[7]	Group20	9.52381
GO:1901617	organic hydroxy compound biosynthetic process	GO_BiologicalProcess-EBI-UniProt-GOA-ACAP-ARAP_08.05.2020_00h00	2.04508e-10	4.29467e-09	[4]	Group18	6.09756
GO:0072521	purine-containing compound metabolic process	GO_BiologicalProcess-EBI-UniProt-GOA-ACAP-ARAP_08.05.2020_00h00	1.76875e-09	2.47625e-08	[4]	Group20	4.10959
GO:0006695	cholesterol biosynthetic process	GO_BiologicalProcess-EBI-UniProt-GOA-ACAP-ARAP_08.05.2020_00h00	1.65322e-09	2.60382e-08	[6, 7]	Group18	16.3265
GO:0006694	steroid biosynthetic process	GO_BiologicalProcess-EBI-UniProt-GOA-ACAP-ARAP_08.05.2020_00h00	3.556e-09	4.48056e-08	[5]	Group18	6.89655
GO:0009150	purine ribonucleotide metabolic process	GO_BiologicalProcess-EBI-UniProt-GOA-ACAP-ARAP_08.05.2020_00h00	7.59128e-09	8.69547e-08	[6, 7, 8, 9]	Group20	4.31267
GO:0046165	alcohol biosynthetic process	GO_BiologicalProcess-EBI-UniProt-GOA-ACAP-ARAP_08.05.2020_00h00	1.21197e-08	1.27257e-07	[4, 5]	Group18	7.09677
GO:0016052	carbohydrate catabolic process	GO_BiologicalProcess-EBI-UniProt-GOA-ACAP-ARAP_08.05.2020_00h00	1.80067e-08	1.6206e-07	[4]	Group20	6.8323
GO:0071496	cellular response to external stimulus	GO_BiologicalProcess-EBI-UniProt-GOA-ACAP-ARAP_08.05.2020_00h00	3.11683e-08	2.61814e-07	[3]	Group12	4.21348
GO:0061615	glycolytic process through fructose-6-phosphate	GO_BiologicalProcess-EBI-UniProt-GOA-ACAP-ARAP_08.05.2020_00h00	4.39766e-08	3.25944e-07	[5, 6, 9, 10, 11, 12, 13]	Group20	33.3333
GO:0002274	myeloid leukocyte activation	GO_BiologicalProcess-EBI-UniProt-GOA-ACAP-ARAP_08.05.2020_00h00	1.10644e-07	7.33745e-07	[3, 4]	Group24	5.06329
GO:0031669	cellular response to nutrient levels	GO_BiologicalProcess-EBI-UniProt-GOA-ACAP-ARAP_08.05.2020_00h00	2.05961e-07	1.29755e-06	[4, 5]	Group12	4.78088
GO:0036230	granulocyte activation	GO_BiologicalProcess-EBI-UniProt-GOA-ACAP-ARAP_08.05.2020_00h00	4.45934e-07	2.44294e-06	[4, 5]	Group24	14.2857
GO:0019320	hexose catabolic process	GO_BiologicalProcess-EBI-UniProt-GOA-ACAP-ARAP_08.05.2020_00h00	7.35451e-07	3.43211e-06	[5, 6]	Group20	20
GO:0032760	positive regulation of tumor necrosis factor production	GO_BiologicalProcess-EBI-UniProt-GOA-ACAP-ARAP_08.05.2020_00h00	7.35342e-07	3.56358e-06	[5, 6, 7, 8, 9]	Group23	7.61905
GO:1902652	secondary alcohol metabolic process	GO_BiologicalProcess-EBI-UniProt-GOA-ACAP-ARAP_08.05.2020_00h00	1.38422e-06	6.229e-06	[4, 5]	Group18	5.84416
GO:0019318	hexose metabolic process	GO_BiologicalProcess-EBI-UniProt-GOA-ACAP-ARAP_08.05.2020_00h00	2.87867e-06	1.25073e-05	[4, 5]	Group20	4.11985
GO:0045672	positive regulation of osteoclast differentiation	GO_BiologicalProcess-EBI-UniProt-GOA-ACAP-ARAP_08.05.2020_00h00	3.14078e-06	1.31913e-05	[6, 7, 8, 9, 10, 11, 12]	Group21	15.1515
GO:0042116	macrophage activation	GO_BiologicalProcess-EBI-UniProt-GOA-ACAP-ARAP_08.05.2020_00h00	6.10514e-06	2.33105e-05	[4, 5]	Group24	7.07071
GO:2000503	positive regulation of natural killer cell chemotaxis	GO_BiologicalProcess-EBI-UniProt-GOA-ACAP-ARAP_08.05.2020_00h00	6.56317e-06	2.36274e-05	[6, 7, 8, 9, 10, 11]	Group24	50
GO:1905954	positive regulation of lipid localization	GO_BiologicalProcess-EBI-UniProt-GOA-ACAP-ARAP_08.05.2020_00h00	9.59576e-06	3.26775e-05	[2, 3, 4, 5]	Group24	6.60377
GO:0017000	antibiotic biosynthetic process	GO_BiologicalProcess-EBI-UniProt-GOA-ACAP-ARAP_08.05.2020_00h00	1.51216e-05	4.76331e-05	[4, 5]	Group23	18.1818
GO:0008630	intrinsic apoptotic signaling pathway in response to DNA damage	GO_BiologicalProcess-EBI-UniProt-GOA-ACAP-ARAP_08.05.2020_00h00	2.04532e-05	5.99327e-05	[5, 6, 7]	Group06	5.88235
GO:2000377	regulation of reactive oxygen species metabolic process	GO_BiologicalProcess-EBI-UniProt-GOA-ACAP-ARAP_08.05.2020_00h00	2.24192e-05	6.27739e-05	[4, 5]	Group22	4.14747
GO:1905517	macrophage migration	GO_BiologicalProcess-EBI-UniProt-GOA-ACAP-ARAP_08.05.2020_00h00	5.26999e-05	0.0001302	[4, 6, 7]	Group24	8.62069
GO:0045766	positive regulation of angiogenesis	GO_BiologicalProcess-EBI-UniProt-GOA-ACAP-ARAP_08.05.2020_00h00	5.39519e-05	0.00013073	[4, 5, 6, 7, 8, 9, 10, 11, 12]	Group24	4.25532
GO:0051702	interaction with symbiont	GO_BiologicalProcess-EBI-UniProt-GOA-ACAP-ARAP_08.05.2020_00h00	6.49146e-05	0.000154325	[2, 3]	Group24	6.12245
GO:0036314	response to sterol	GO_BiologicalProcess-EBI-UniProt-GOA-ACAP-ARAP_08.05.2020_00h00	7.04097e-05	0.000161302	[4, 5]	Group18	12.5
GO:0008299	isoprenoid biosynthetic process	GO_BiologicalProcess-EBI-UniProt-GOA-ACAP-ARAP_08.05.2020_00h00	7.04097e-05	0.000161302	[4, 5, 6]	Group18	12.5
GO:0071456	cellular response to hypoxia	GO_BiologicalProcess-EBI-UniProt-GOA-ACAP-ARAP_08.05.2020_00h00	7.24836e-05	0.000163088	[4, 6]	Group04	4.82759
GO:0009267	cellular response to starvation	GO_BiologicalProcess-EBI-UniProt-GOA-ACAP-ARAP_08.05.2020_00h00	0.00014498	0.000272649	[4, 5, 6]	Group12	4.32099
GO:0006801	superoxide metabolic process	GO_BiologicalProcess-EBI-UniProt-GOA-ACAP-ARAP_08.05.2020_00h00	0.000148791	0.000275701	[4]	Group23	6.94444
GO:2000379	positive regulation of reactive oxygen species metabolic process	GO_BiologicalProcess-EBI-UniProt-GOA-ACAP-ARAP_08.05.2020_00h00	0.000198669	0.000362787	[4, 5, 6]	Group23	5
GO:0030730	sequestering of triglyceride	GO_BiologicalProcess-EBI-UniProt-GOA-ACAP-ARAP_08.05.2020_00h00	0.000210901	0.000379621	[4, 5]	Group24	17.6471
GO:1905521	regulation of macrophage migration	GO_BiologicalProcess-EBI-UniProt-GOA-ACAP-ARAP_08.05.2020_00h00	0.000227661	0.000404018	[4, 5, 6, 7, 8]	Group24	9.30233
GO:0042056	chemoattractant activity	GO_BiologicalProcess-EBI-UniProt-GOA-ACAP-ARAP_08.05.2020_00h00	0.000271902	0.000475828	[4, 5, 6, 7]	Group24	8.88889
GO:0048245	eosinophil chemotaxis	GO_BiologicalProcess-EBI-UniProt-GOA-ACAP-ARAP_08.05.2020_00h00	0.000297471	0.000499751	[5, 6, 7, 8, 9]	Group24	15.7895
GO:0002761	regulation of myeloid leukocyte differentiation	GO_BiologicalProcess-EBI-UniProt-GOA-ACAP-ARAP_08.05.2020_00h00	0.000332553	0.000530401	[5, 6, 7, 8, 9, 10]	Group24	4.54545
GO:0016999	antibiotic metabolic process	GO_BiologicalProcess-EBI-UniProt-GOA-ACAP-ARAP_08.05.2020_00h00	0.000375082	0.00058346	[4]	Group23	4.44444
GO:0071674	mononuclear cell migration	GO_BiologicalProcess-EBI-UniProt-GOA-ACAP-ARAP_08.05.2020_00h00	0.000444759	0.00068341	[3, 5, 6]	Group24	5.49451
GO:0006637	acyl-CoA metabolic process	GO_BiologicalProcess-EBI-UniProt-GOA-ACAP-ARAP_08.05.2020_00h00	0.00054191	0.000793961	[4, 5, 6, 7, 8, 9, 10]	Group20	5.26316
GO:0019915	lipid storage	GO_BiologicalProcess-EBI-UniProt-GOA-ACAP-ARAP_08.05.2020_00h00	0.000654201	0.000947464	[3, 4]	Group24	5.05051
GO:0010884	positive regulation of lipid storage	GO_BiologicalProcess-EBI-UniProt-GOA-ACAP-ARAP_08.05.2020_00h00	0.000770102	0.00109026	[3, 4, 5, 6]	Group24	11.5385
GO:0042743	hydrogen peroxide metabolic process	GO_BiologicalProcess-EBI-UniProt-GOA-ACAP-ARAP_08.05.2020_00h00	0.000770084	0.00110262	[4, 5]	Group23	6.77966
GO:0042531	positive regulation of tyrosine phosphorylation of STAT protein	GO_BiologicalProcess-EBI-UniProt-GOA-ACAP-ARAP_08.05.2020_00h00	0.000770084	0.00110262	[6, 7, 8, 9, 10, 11, 12]	Group24	6.77966
GO:0048247	lymphocyte chemotaxis	GO_BiologicalProcess-EBI-UniProt-GOA-ACAP-ARAP_08.05.2020_00h00	0.000820653	0.00114891	[4, 6, 7]	Group24	6.66667
GO:0046686	response to cadmium ion	GO_BiologicalProcess-EBI-UniProt-GOA-ACAP-ARAP_08.05.2020_00h00	0.000986382	0.00136576	[5]	Group23	6.34921
GO:0030888	regulation of B cell proliferation	GO_BiologicalProcess-EBI-UniProt-GOA-ACAP-ARAP_08.05.2020_00h00	0.00138605	0.00181919	[6, 7, 8]	Group06	5.7971
GO:0045662	negative regulation of myoblast differentiation	GO_BiologicalProcess-EBI-UniProt-GOA-ACAP-ARAP_08.05.2020_00h00	0.00142482	0.00185079	[4, 5, 6]	Group22	9.375
GO:0046697	decidualization	GO_BiologicalProcess-EBI-UniProt-GOA-ACAP-ARAP_08.05.2020_00h00	0.00142482	0.00185079	[3, 4, 5, 6, 7, 8, 9]	Group07	9.375
GO:0031670	cellular response to nutrient	GO_BiologicalProcess-EBI-UniProt-GOA-ACAP-ARAP_08.05.2020_00h00	0.00170793	0.00213068	[4, 5, 6]	Group23	5.47945
GO:0032370	positive regulation of lipid transport	GO_BiologicalProcess-EBI-UniProt-GOA-ACAP-ARAP_08.05.2020_00h00	0.00261505	0.00305089	[3, 4, 5, 6, 7]	Group08	4.87805
GO:0090322	regulation of superoxide metabolic process	GO_BiologicalProcess-EBI-UniProt-GOA-ACAP-ARAP_08.05.2020_00h00	0.00272486	0.00314984	[5, 6]	Group23	7.5
GO:0042149	cellular response to glucose starvation	GO_BiologicalProcess-EBI-UniProt-GOA-ACAP-ARAP_08.05.2020_00h00	0.00272486	0.00314984	[5, 6, 7]	Group12	7.5
GO:0034103	regulation of tissue remodeling	GO_BiologicalProcess-EBI-UniProt-GOA-ACAP-ARAP_08.05.2020_00h00	0.00365992	0.00404517	[3, 4]	Group17	4.44444
GO:1903672	positive regulation of sprouting angiogenesis	GO_BiologicalProcess-EBI-UniProt-GOA-ACAP-ARAP_08.05.2020_00h00	0.00381537	0.00414428	[5, 6, 7, 8, 9, 10, 11, 12, 13]	Group09	6.66667
GO:0050672	negative regulation of lymphocyte proliferation	GO_BiologicalProcess-EBI-UniProt-GOA-ACAP-ARAP_08.05.2020_00h00	0.00380774	0.00417196	[5, 6, 7, 8]	Group02	4.3956
GO:0042771	intrinsic apoptotic signaling pathway in response to DNA damage by p53 class mediator	GO_BiologicalProcess-EBI-UniProt-GOA-ACAP-ARAP_08.05.2020_00h00	0.00406089	0.00437327	[6, 7, 8]	Group06	6.52174
GO:0034198	cellular response to amino acid starvation	GO_BiologicalProcess-EBI-UniProt-GOA-ACAP-ARAP_08.05.2020_00h00	0.00458025	0.00480926	[5, 6, 7]	Group12	6.25
GO:0045124	regulation of bone resorption	GO_BiologicalProcess-EBI-UniProt-GOA-ACAP-ARAP_08.05.2020_00h00	0.00604836	0.0062983	[3, 5, 6, 7]	Group17	5.66038
GO:0043618	regulation of transcription from RNA polymerase II promoter in response to stress	GO_BiologicalProcess-EBI-UniProt-GOA-ACAP-ARAP_08.05.2020_00h00	0.0067054	0.00692525	[5, 7, 8, 9, 10, 11, 12]	Group01	5.45455

## Sheet: Legend
	DATASET	Description
	Dataset EV12	GO term analysis of the up-regulated genes from dataset EV11
