# Supplementary material for: Regulation of Zbp1 by miR-99b-5p in microglia controls the development of schizophrenia-like symptoms in mice
Source: EMBO J. 2024 Mar 25;43(8):3. doi: 10.1038/s44318-024-00067-8 (PMC11021462; doi:10.1038/s44318-024-00067-8)
Supplement: Supplementary file 14 — Data Set EV13 [file 44318_2024_67_MOESM14_ESM.xlsx]

## Sheet: Dataset EV13
GO term analysis of the down-regulated genes
GOID	GOTerm	Ontology Source	Term PValue	Term PValue Corrected with Benjamini-Hochberg	GOLevels	GOGroups	% Associated Genes
GO:0048167	regulation of synaptic plasticity	GO_BiologicalProcess-EBI-UniProt-GOA-ACAP-ARAP_08.05.2020_00h00	3.36249e-10	9.52706e-09	[3, 5, 6, 7, 8, 9]	Group36	7.04846
GO:0050808	synapse organization	GO_BiologicalProcess-EBI-UniProt-GOA-ACAP-ARAP_08.05.2020_00h00	1.64448e-09	3.99373e-08	[5]	Group34	4.34783
GO:0005261	cation channel activity	GO_BiologicalProcess-EBI-UniProt-GOA-ACAP-ARAP_08.05.2020_00h00	1.69126e-08	2.87514e-07	[6, 7, 8, 9]	Group33	4
GO:0007612	learning	GO_BiologicalProcess-EBI-UniProt-GOA-ACAP-ARAP_08.05.2020_00h00	1.07272e-07	1.51969e-06	[3, 6]	Group36	6.66667
GO:0007611	learning or memory	GO_BiologicalProcess-EBI-UniProt-GOA-ACAP-ARAP_08.05.2020_00h00	2.58718e-07	2.93214e-06	[2, 5]	Group36	4.71698
GO:0050768	negative regulation of neurogenesis	GO_BiologicalProcess-EBI-UniProt-GOA-ACAP-ARAP_08.05.2020_00h00	9.69019e-07	8.23666e-06	[4, 5, 6, 7, 8, 9]	Group23	4.24929
GO:0008306	associative learning	GO_BiologicalProcess-EBI-UniProt-GOA-ACAP-ARAP_08.05.2020_00h00	8.48213e-07	8.48213e-06	[4, 7]	Group36	8.10811
GO:0001508	action potential	GO_BiologicalProcess-EBI-UniProt-GOA-ACAP-ARAP_08.05.2020_00h00	9.27353e-07	8.75833e-06	[4]	Group31	6.89655
GO:0030516	regulation of axon extension	GO_BiologicalProcess-EBI-UniProt-GOA-ACAP-ARAP_08.05.2020_00h00	1.2304e-06	9.96035e-06	[4, 5, 6, 7, 8, 9, 10, 11, 12, 13, 14]	Group35	7.75862
GO:0007416	synapse assembly	GO_BiologicalProcess-EBI-UniProt-GOA-ACAP-ARAP_08.05.2020_00h00	2.12493e-06	1.50516e-05	[5, 6]	Group14	5.58376
GO:0050770	regulation of axonogenesis	GO_BiologicalProcess-EBI-UniProt-GOA-ACAP-ARAP_08.05.2020_00h00	3.94137e-06	2.4816e-05	[6, 7, 8, 9, 10, 11, 12, 13]	Group35	5.2381
GO:0060412	ventricular septum morphogenesis	GO_BiologicalProcess-EBI-UniProt-GOA-ACAP-ARAP_08.05.2020_00h00	3.76056e-06	2.55718e-05	[4, 5, 6, 7, 8, 9, 10]	Group35	13.0435
GO:0008542	visual learning	GO_BiologicalProcess-EBI-UniProt-GOA-ACAP-ARAP_08.05.2020_00h00	3.91804e-06	2.5618e-05	[3, 5, 6, 8]	Group36	9.85915
GO:0030111	regulation of Wnt signaling pathway	GO_BiologicalProcess-EBI-UniProt-GOA-ACAP-ARAP_08.05.2020_00h00	7.16441e-06	4.19983e-05	[4, 5, 6, 7, 8]	Group16	4.12698
GO:0098735	positive regulation of the force of heart contraction	GO_BiologicalProcess-EBI-UniProt-GOA-ACAP-ARAP_08.05.2020_00h00	7.44777e-06	4.2204e-05	[4, 7, 8]	Group36	60
GO:0031345	negative regulation of cell projection organization	GO_BiologicalProcess-EBI-UniProt-GOA-ACAP-ARAP_08.05.2020_00h00	6.99364e-06	4.24614e-05	[4, 5, 6]	Group35	4.93274
GO:0048588	developmental cell growth	GO_BiologicalProcess-EBI-UniProt-GOA-ACAP-ARAP_08.05.2020_00h00	8.017e-06	4.39642e-05	[3, 4, 5]	Group35	4.42804
GO:0045665	negative regulation of neuron differentiation	GO_BiologicalProcess-EBI-UniProt-GOA-ACAP-ARAP_08.05.2020_00h00	8.95833e-06	4.75912e-05	[5, 6, 7, 8, 9, 10]	Group35	4.37956
GO:0060560	developmental growth involved in morphogenesis	GO_BiologicalProcess-EBI-UniProt-GOA-ACAP-ARAP_08.05.2020_00h00	1.11358e-05	5.73663e-05	[3, 4]	Group35	4.28571
GO:0003007	heart morphogenesis	GO_BiologicalProcess-EBI-UniProt-GOA-ACAP-ARAP_08.05.2020_00h00	1.47524e-05	7.16543e-05	[4, 5, 6, 7]	Group36	4.16667
GO:0001964	startle response	GO_BiologicalProcess-EBI-UniProt-GOA-ACAP-ARAP_08.05.2020_00h00	1.5847e-05	7.48331e-05	[3, 5]	Group36	14.2857
GO:0019226	transmission of nerve impulse	GO_BiologicalProcess-EBI-UniProt-GOA-ACAP-ARAP_08.05.2020_00h00	2.35589e-05	0.000108243	[3, 4]	Group36	7.52688
GO:0015276	ligand-gated ion channel activity	GO_BiologicalProcess-EBI-UniProt-GOA-ACAP-ARAP_08.05.2020_00h00	2.59397e-05	0.00011307	[6, 7, 8, 9, 10]	Group36	4.73934
GO:0048690	regulation of axon extension involved in regeneration	GO_BiologicalProcess-EBI-UniProt-GOA-ACAP-ARAP_08.05.2020_00h00	2.57163e-05	0.000115047	[5, 6, 7, 8, 9, 10, 11, 12, 13, 14, 15]	Group35	42.8571
GO:0015079	potassium ion transmembrane transporter activity	GO_BiologicalProcess-EBI-UniProt-GOA-ACAP-ARAP_08.05.2020_00h00	2.81182e-05	0.000119502	[7, 8, 9, 10]	Group36	4.69484
GO:0086065	cell communication involved in cardiac conduction	GO_BiologicalProcess-EBI-UniProt-GOA-ACAP-ARAP_08.05.2020_00h00	3.49893e-05	0.000132182	[3, 4, 7, 8]	Group36	12.1951
GO:0050806	positive regulation of synaptic transmission	GO_BiologicalProcess-EBI-UniProt-GOA-ACAP-ARAP_08.05.2020_00h00	3.42622e-05	0.000132377	[3, 4, 5, 6, 7, 8, 9]	Group36	4.58716
GO:0006813	potassium ion transport	GO_BiologicalProcess-EBI-UniProt-GOA-ACAP-ARAP_08.05.2020_00h00	3.36625e-05	0.000133084	[7]	Group36	4.16667
GO:0021549	cerebellum development	GO_BiologicalProcess-EBI-UniProt-GOA-ACAP-ARAP_08.05.2020_00h00	3.32507e-05	0.000134586	[3, 4, 5, 7, 8, 9, 10]	Group12	5.97015
GO:0050905	neuromuscular process	GO_BiologicalProcess-EBI-UniProt-GOA-ACAP-ARAP_08.05.2020_00h00	4.10416e-05	0.000148448	[4]	Group36	5.7971
GO:0021695	cerebellar cortex development	GO_BiologicalProcess-EBI-UniProt-GOA-ACAP-ARAP_08.05.2020_00h00	4.38761e-05	0.000152223	[3, 4, 5, 6, 8, 9, 10, 11]	Group12	8.57143
GO:1902307	positive regulation of sodium ion transmembrane transport	GO_BiologicalProcess-EBI-UniProt-GOA-ACAP-ARAP_08.05.2020_00h00	4.3741e-05	0.000154916	[5, 6, 7, 8, 9, 10]	Group36	18.1818
GO:0048168	regulation of neuronal synaptic plasticity	GO_BiologicalProcess-EBI-UniProt-GOA-ACAP-ARAP_08.05.2020_00h00	4.75646e-05	0.00016172	[4, 6, 7, 8, 9, 10]	Group36	8.4507
GO:0015085	calcium ion transmembrane transporter activity	GO_BiologicalProcess-EBI-UniProt-GOA-ACAP-ARAP_08.05.2020_00h00	5.00539e-05	0.000166846	[7, 8, 9, 10]	Group36	4.38596
GO:0003176	aortic valve development	GO_BiologicalProcess-EBI-UniProt-GOA-ACAP-ARAP_08.05.2020_00h00	5.25716e-05	0.000168626	[5, 7, 8, 9]	Group35	17.3913
GO:0051056	regulation of small GTPase mediated signal transduction	GO_BiologicalProcess-EBI-UniProt-GOA-ACAP-ARAP_08.05.2020_00h00	5.38635e-05	0.00016957	[5, 6, 7]	Group07	4.34783
GO:0048677	axon extension involved in regeneration	GO_BiologicalProcess-EBI-UniProt-GOA-ACAP-ARAP_08.05.2020_00h00	6.08889e-05	0.000188202	[5, 6, 7, 8, 9, 10, 11, 12, 13, 14]	Group35	33.3333
GO:0008090	retrograde axonal transport	GO_BiologicalProcess-EBI-UniProt-GOA-ACAP-ARAP_08.05.2020_00h00	6.26356e-05	0.000190144	[8, 9]	Group21	16.6667
GO:0099604	ligand-gated calcium channel activity	GO_BiologicalProcess-EBI-UniProt-GOA-ACAP-ARAP_08.05.2020_00h00	6.85047e-05	0.000204312	[6, 7, 8, 9, 10, 11, 12]	Group36	10.6383
GO:0035194	post-transcriptional gene silencing by RNA	GO_BiologicalProcess-EBI-UniProt-GOA-ACAP-ARAP_08.05.2020_00h00	8.68897e-05	0.000246187	[4, 7, 8, 9]	Group10	7.59494
GO:0003205	cardiac chamber development	GO_BiologicalProcess-EBI-UniProt-GOA-ACAP-ARAP_08.05.2020_00h00	8.41448e-05	0.000246631	[3, 5, 6, 7]	Group35	4.59184
GO:0010881	regulation of cardiac muscle contraction by regulation of the release of sequestered calcium ion	GO_BiologicalProcess-EBI-UniProt-GOA-ACAP-ARAP_08.05.2020_00h00	8.63976e-05	0.000248942	[6, 7, 8, 9, 10, 11, 12, 13, 14, 15, 16, 17, 18]	Group36	30
GO:0060828	regulation of canonical Wnt signaling pathway	GO_BiologicalProcess-EBI-UniProt-GOA-ACAP-ARAP_08.05.2020_00h00	9.11478e-05	0.000254018	[5, 6, 7, 8, 9]	Group16	4.08163
GO:0051651	maintenance of location in cell	GO_BiologicalProcess-EBI-UniProt-GOA-ACAP-ARAP_08.05.2020_00h00	0.000107656	0.000290501	[2, 3, 4]	Group36	4
GO:0099054	presynapse assembly	GO_BiologicalProcess-EBI-UniProt-GOA-ACAP-ARAP_08.05.2020_00h00	0.00011185	0.000297102	[5, 6, 7]	Group36	9.61539
GO:0016573	histone acetylation	GO_BiologicalProcess-EBI-UniProt-GOA-ACAP-ARAP_08.05.2020_00h00	0.000137954	0.000344884	[7, 8, 9, 10, 11]	Group22	4.87805
GO:0060078	regulation of postsynaptic membrane potential	GO_BiologicalProcess-EBI-UniProt-GOA-ACAP-ARAP_08.05.2020_00h00	0.000132246	0.000345874	[4]	Group36	4.90798
GO:0005267	potassium channel activity	GO_BiologicalProcess-EBI-UniProt-GOA-ACAP-ARAP_08.05.2020_00h00	0.000132246	0.000345874	[7, 8, 9, 10, 11]	Group36	4.90798
GO:0099565	chemical synaptic transmission, postsynaptic	GO_BiologicalProcess-EBI-UniProt-GOA-ACAP-ARAP_08.05.2020_00h00	0.000137086	0.00034783	[4, 5, 6, 7, 8]	Group36	4.30622
GO:0098901	regulation of cardiac muscle cell action potential	GO_BiologicalProcess-EBI-UniProt-GOA-ACAP-ARAP_08.05.2020_00h00	0.00013508	0.000347933	[3, 4, 5, 6]	Group36	13.7931
GO:0099173	postsynapse organization	GO_BiologicalProcess-EBI-UniProt-GOA-ACAP-ARAP_08.05.2020_00h00	0.00015811	0.00038398	[4, 6]	Group36	4.22535
GO:0097553	calcium ion transmembrane import into cytosol	GO_BiologicalProcess-EBI-UniProt-GOA-ACAP-ARAP_08.05.2020_00h00	0.000156309	0.00038511	[5, 7, 9, 10, 11, 13]	Group36	4.79042
GO:0022843	voltage-gated cation channel activity	GO_BiologicalProcess-EBI-UniProt-GOA-ACAP-ARAP_08.05.2020_00h00	0.000181759	0.000429152	[6, 7, 8, 9, 10, 11]	Group36	4.14747
GO:0086001	cardiac muscle cell action potential	GO_BiologicalProcess-EBI-UniProt-GOA-ACAP-ARAP_08.05.2020_00h00	0.00018864	0.000439298	[5]	Group36	8.62069
GO:0002028	regulation of sodium ion transport	GO_BiologicalProcess-EBI-UniProt-GOA-ACAP-ARAP_08.05.2020_00h00	0.000202039	0.000457956	[6, 7, 8]	Group36	6.52174
GO:0045906	negative regulation of vasoconstriction	GO_BiologicalProcess-EBI-UniProt-GOA-ACAP-ARAP_08.05.2020_00h00	0.00020178	0.000463549	[4, 5, 6, 7, 8, 9, 10]	Group00	23.0769
GO:0035278	miRNA mediated inhibition of translation	GO_BiologicalProcess-EBI-UniProt-GOA-ACAP-ARAP_08.05.2020_00h00	0.00020178	0.000463549	[6, 7, 8, 9, 10, 11]	Group10	23.0769
GO:0032411	positive regulation of transporter activity	GO_BiologicalProcess-EBI-UniProt-GOA-ACAP-ARAP_08.05.2020_00h00	0.000217208	0.000479551	[3, 4, 5, 6]	Group36	5.30303
GO:0099094	ligand-gated cation channel activity	GO_BiologicalProcess-EBI-UniProt-GOA-ACAP-ARAP_08.05.2020_00h00	0.000223818	0.000487809	[7, 8, 9, 10, 11]	Group36	4.54545
GO:1904064	positive regulation of cation transmembrane transport	GO_BiologicalProcess-EBI-UniProt-GOA-ACAP-ARAP_08.05.2020_00h00	0.000251025	0.000526843	[5, 6, 7, 8]	Group36	4.46927
GO:0098659	inorganic cation import across plasma membrane	GO_BiologicalProcess-EBI-UniProt-GOA-ACAP-ARAP_08.05.2020_00h00	0.000254854	0.000528357	[5, 6, 7, 8]	Group36	6.25
GO:0099068	postsynapse assembly	GO_BiologicalProcess-EBI-UniProt-GOA-ACAP-ARAP_08.05.2020_00h00	0.000285289	0.00057737	[5, 6, 7]	Group36	11.4286
GO:0099068	postsynapse assembly	GO_BiologicalProcess-EBI-UniProt-GOA-ACAP-ARAP_08.05.2020_00h00	0.000285289	0.00057737	[5, 6, 7]	Group34	11.4286
GO:0031644	regulation of nervous system process	GO_BiologicalProcess-EBI-UniProt-GOA-ACAP-ARAP_08.05.2020_00h00	0.000302356	0.000597681	[4, 5]	Group36	4.34783
GO:0031103	axon regeneration	GO_BiologicalProcess-EBI-UniProt-GOA-ACAP-ARAP_08.05.2020_00h00	0.000300284	0.000600568	[5, 7, 8, 10, 11, 12]	Group35	7.8125
GO:0097061	dendritic spine organization	GO_BiologicalProcess-EBI-UniProt-GOA-ACAP-ARAP_08.05.2020_00h00	0.000317964	0.000621309	[5, 7]	Group36	6
GO:0097061	dendritic spine organization	GO_BiologicalProcess-EBI-UniProt-GOA-ACAP-ARAP_08.05.2020_00h00	0.000317964	0.000621309	[5, 7]	Group34	6
GO:0048846	axon extension involved in axon guidance	GO_BiologicalProcess-EBI-UniProt-GOA-ACAP-ARAP_08.05.2020_00h00	0.000354752	0.000685316	[5, 6, 7, 8, 9, 10, 11, 12, 13, 14]	Group35	10.8108
GO:0048679	regulation of axon regeneration	GO_BiologicalProcess-EBI-UniProt-GOA-ACAP-ARAP_08.05.2020_00h00	0.000393668	0.00075195	[4, 5, 6, 7, 8, 9, 10, 11, 12, 13]	Group35	10.5263
GO:0071312	cellular response to alkaloid	GO_BiologicalProcess-EBI-UniProt-GOA-ACAP-ARAP_08.05.2020_00h00	0.000393668	0.00075195	[5, 6]	Group36	10.5263
GO:0048169	regulation of long-term neuronal synaptic plasticity	GO_BiologicalProcess-EBI-UniProt-GOA-ACAP-ARAP_08.05.2020_00h00	0.000393668	0.00075195	[5, 7, 8, 9, 10, 11]	Group36	10.5263
GO:0002027	regulation of heart rate	GO_BiologicalProcess-EBI-UniProt-GOA-ACAP-ARAP_08.05.2020_00h00	0.000413388	0.000780844	[3, 6, 7]	Group36	5.71429
GO:0022824	transmitter-gated ion channel activity	GO_BiologicalProcess-EBI-UniProt-GOA-ACAP-ARAP_08.05.2020_00h00	0.000413388	0.000780844	[8, 9, 10, 11, 12]	Group36	5.71429
GO:0050772	positive regulation of axonogenesis	GO_BiologicalProcess-EBI-UniProt-GOA-ACAP-ARAP_08.05.2020_00h00	0.000434901	0.000812452	[6, 7, 8, 9, 10, 11, 12, 13, 14]	Group35	5.66038
GO:0005262	calcium channel activity	GO_BiologicalProcess-EBI-UniProt-GOA-ACAP-ARAP_08.05.2020_00h00	0.000445773	0.000823712	[7, 8, 9, 10, 11]	Group36	4.10256
GO:0003206	cardiac chamber morphogenesis	GO_BiologicalProcess-EBI-UniProt-GOA-ACAP-ARAP_08.05.2020_00h00	0.000453694	0.000829333	[3, 4, 5, 6, 7, 8]	Group35	4.69799
GO:0003231	cardiac ventricle development	GO_BiologicalProcess-EBI-UniProt-GOA-ACAP-ARAP_08.05.2020_00h00	0.000453694	0.000829333	[4, 6, 7, 8]	Group35	4.69799
GO:0043967	histone H4 acetylation	GO_BiologicalProcess-EBI-UniProt-GOA-ACAP-ARAP_08.05.2020_00h00	0.000589325	0.00105458	[8, 9, 10, 11, 12]	Group22	6.75676
GO:0003230	cardiac atrium development	GO_BiologicalProcess-EBI-UniProt-GOA-ACAP-ARAP_08.05.2020_00h00	0.000635117	0.00112469	[4, 6, 7, 8]	Group35	9.30233
GO:0048844	artery morphogenesis	GO_BiologicalProcess-EBI-UniProt-GOA-ACAP-ARAP_08.05.2020_00h00	0.000666002	0.00116722	[5, 6, 7, 8, 9, 10]	Group35	6.57895
GO:0099518	vesicle cytoskeletal trafficking	GO_BiologicalProcess-EBI-UniProt-GOA-ACAP-ARAP_08.05.2020_00h00	0.000666002	0.00116722	[5, 6]	Group21	6.57895
GO:0060079	excitatory postsynaptic potential	GO_BiologicalProcess-EBI-UniProt-GOA-ACAP-ARAP_08.05.2020_00h00	0.000733961	0.0012732	[5, 6, 7, 8, 9]	Group36	5.12821
GO:1903599	positive regulation of autophagy of mitochondrion	GO_BiologicalProcess-EBI-UniProt-GOA-ACAP-ARAP_08.05.2020_00h00	0.0007672	0.00131741	[5, 6, 7, 8, 9]	Group08	15
GO:0043266	regulation of potassium ion transport	GO_BiologicalProcess-EBI-UniProt-GOA-ACAP-ARAP_08.05.2020_00h00	0.000802179	0.0013637	[6, 7, 8]	Group36	5.04202
GO:1902667	regulation of axon guidance	GO_BiologicalProcess-EBI-UniProt-GOA-ACAP-ARAP_08.05.2020_00h00	0.000822063	0.00138367	[4, 5, 6, 7, 8, 9, 10, 11, 12, 13, 14]	Group35	8.69565
GO:0008088	axo-dendritic transport	GO_BiologicalProcess-EBI-UniProt-GOA-ACAP-ARAP_08.05.2020_00h00	0.000890263	0.00146937	[6, 7]	Group21	6.17284
GO:0097107	postsynaptic density assembly	GO_BiologicalProcess-EBI-UniProt-GOA-ACAP-ARAP_08.05.2020_00h00	0.000889059	0.00148176	[7, 8, 9]	Group36	14.2857
GO:0003179	heart valve morphogenesis	GO_BiologicalProcess-EBI-UniProt-GOA-ACAP-ARAP_08.05.2020_00h00	0.000966367	0.00157964	[3, 4, 6, 7, 8]	Group35	8.33333
GO:0021988	olfactory lobe development	GO_BiologicalProcess-EBI-UniProt-GOA-ACAP-ARAP_08.05.2020_00h00	0.000966367	0.00157964	[3, 4, 5, 7, 8, 9, 10]	Group35	8.33333
GO:0030178	negative regulation of Wnt signaling pathway	GO_BiologicalProcess-EBI-UniProt-GOA-ACAP-ARAP_08.05.2020_00h00	0.000990124	0.00160306	[4, 5, 6, 7, 8, 9]	Group16	4.11765
GO:0010970	transport along microtubule	GO_BiologicalProcess-EBI-UniProt-GOA-ACAP-ARAP_08.05.2020_00h00	0.00102454	0.0016127	[5, 6]	Group21	4.09357
GO:0031646	positive regulation of nervous system process	GO_BiologicalProcess-EBI-UniProt-GOA-ACAP-ARAP_08.05.2020_00h00	0.00104929	0.00162163	[3, 4, 5, 6]	Group36	5.95238
GO:0031281	positive regulation of cyclase activity	GO_BiologicalProcess-EBI-UniProt-GOA-ACAP-ARAP_08.05.2020_00h00	0.00102253	0.00162458	[5]	Group36	13.6364
GO:1990573	potassium ion import across plasma membrane	GO_BiologicalProcess-EBI-UniProt-GOA-ACAP-ARAP_08.05.2020_00h00	0.00104481	0.00162952	[6, 7, 8, 9]	Group36	8.16327
GO:0018023	peptidyl-lysine trimethylation	GO_BiologicalProcess-EBI-UniProt-GOA-ACAP-ARAP_08.05.2020_00h00	0.00112761	0.00172698	[6, 7, 8, 9, 10]	Group22	8
GO:0051349	positive regulation of lyase activity	GO_BiologicalProcess-EBI-UniProt-GOA-ACAP-ARAP_08.05.2020_00h00	0.00116802	0.0017572	[5]	Group36	13.0435
GO:0051899	membrane depolarization	GO_BiologicalProcess-EBI-UniProt-GOA-ACAP-ARAP_08.05.2020_00h00	0.00116642	0.00177045	[4]	Group36	5.81395
GO:0048483	autonomic nervous system development	GO_BiologicalProcess-EBI-UniProt-GOA-ACAP-ARAP_08.05.2020_00h00	0.00121491	0.00181171	[4, 5, 6]	Group35	7.84314
GO:0072091	regulation of stem cell proliferation	GO_BiologicalProcess-EBI-UniProt-GOA-ACAP-ARAP_08.05.2020_00h00	0.00129295	0.00191132	[4, 5]	Group35	5.68182
GO:1903115	regulation of actin filament-based movement	GO_BiologicalProcess-EBI-UniProt-GOA-ACAP-ARAP_08.05.2020_00h00	0.00130683	0.00191519	[4, 5]	Group36	7.69231
GO:0072384	organelle transport along microtubule	GO_BiologicalProcess-EBI-UniProt-GOA-ACAP-ARAP_08.05.2020_00h00	0.00135989	0.0019759	[4, 5, 6, 7]	Group21	5.61798
GO:1904315	transmitter-gated ion channel activity involved in regulation of postsynaptic membrane potential	GO_BiologicalProcess-EBI-UniProt-GOA-ACAP-ARAP_08.05.2020_00h00	0.00150506	0.00215009	[6, 7, 8, 9, 10, 11, 12, 13]	Group36	7.40741
GO:0005217	intracellular ligand-gated ion channel activity	GO_BiologicalProcess-EBI-UniProt-GOA-ACAP-ARAP_08.05.2020_00h00	0.00150506	0.00215009	[7, 8, 9, 10, 11]	Group36	7.40741
GO:0050805	negative regulation of synaptic transmission	GO_BiologicalProcess-EBI-UniProt-GOA-ACAP-ARAP_08.05.2020_00h00	0.00150138	0.00216301	[3, 4, 5, 6, 7, 8, 9]	Group36	5.49451
GO:0045685	regulation of glial cell differentiation	GO_BiologicalProcess-EBI-UniProt-GOA-ACAP-ARAP_08.05.2020_00h00	0.00150138	0.00216301	[5, 7, 8, 9, 10]	Group18	5.49451
GO:0030048	actin filament-based movement	GO_BiologicalProcess-EBI-UniProt-GOA-ACAP-ARAP_08.05.2020_00h00	0.00153984	0.00218143	[3]	Group36	4.44444
GO:0030177	positive regulation of Wnt signaling pathway	GO_BiologicalProcess-EBI-UniProt-GOA-ACAP-ARAP_08.05.2020_00h00	0.00178632	0.0025097	[4, 5, 6, 7, 8, 9]	Group36	4.31655
GO:0014808	release of sequestered calcium ion into cytosol by sarcoplasmic reticulum	GO_BiologicalProcess-EBI-UniProt-GOA-ACAP-ARAP_08.05.2020_00h00	0.00208922	0.00291121	[6, 7, 8, 9, 10, 12, 13, 14, 15, 16]	Group36	10.7143
GO:0030510	regulation of BMP signaling pathway	GO_BiologicalProcess-EBI-UniProt-GOA-ACAP-ARAP_08.05.2020_00h00	0.0021775	0.00300956	[4, 5, 6, 7, 8, 9]	Group35	5.05051
GO:0005249	voltage-gated potassium channel activity	GO_BiologicalProcess-EBI-UniProt-GOA-ACAP-ARAP_08.05.2020_00h00	0.00227537	0.00311946	[7, 8, 9, 10, 11, 12]	Group36	5
GO:0045185	maintenance of protein location	GO_BiologicalProcess-EBI-UniProt-GOA-ACAP-ARAP_08.05.2020_00h00	0.00237641	0.00320627	[3, 4]	Group30	4.9505
GO:0010771	negative regulation of cell morphogenesis involved in differentiation	GO_BiologicalProcess-EBI-UniProt-GOA-ACAP-ARAP_08.05.2020_00h00	0.00237641	0.00320627	[5, 6, 7]	Group35	4.9505
GO:0035418	protein localization to synapse	GO_BiologicalProcess-EBI-UniProt-GOA-ACAP-ARAP_08.05.2020_00h00	0.00281338	0.00373652	[5]	Group36	4.7619
GO:0099558	maintenance of synapse structure	GO_BiologicalProcess-EBI-UniProt-GOA-ACAP-ARAP_08.05.2020_00h00	0.00280951	0.00376077	[6]	Group36	9.67742
GO:0004970	ionotropic glutamate receptor activity	GO_BiologicalProcess-EBI-UniProt-GOA-ACAP-ARAP_08.05.2020_00h00	0.00298033	0.00392756	[6, 7, 8, 9, 10, 11, 12, 13]	Group36	6.15385
GO:0098918	structural constituent of synapse	GO_BiologicalProcess-EBI-UniProt-GOA-ACAP-ARAP_08.05.2020_00h00	0.00307945	0.00402697	[6]	Group36	9.375
GO:0051668	localization within membrane	GO_BiologicalProcess-EBI-UniProt-GOA-ACAP-ARAP_08.05.2020_00h00	0.00385725	0.00496767	[3]	Group36	4.42478
GO:0014812	muscle cell migration	GO_BiologicalProcess-EBI-UniProt-GOA-ACAP-ARAP_08.05.2020_00h00	0.00400483	0.00508075	[4, 5]	Group05	4.38596
GO:0060292	long-term synaptic depression	GO_BiologicalProcess-EBI-UniProt-GOA-ACAP-ARAP_08.05.2020_00h00	0.00398269	0.00509065	[4, 5, 6, 7, 8, 9, 10]	Group36	8.57143
GO:2000171	negative regulation of dendrite development	GO_BiologicalProcess-EBI-UniProt-GOA-ACAP-ARAP_08.05.2020_00h00	0.00398269	0.00509065	[4, 5, 6, 7, 8, 9, 10, 11, 12, 13]	Group23	8.57143
GO:0035909	aorta morphogenesis	GO_BiologicalProcess-EBI-UniProt-GOA-ACAP-ARAP_08.05.2020_00h00	0.00398269	0.00509065	[6, 7, 8, 9, 10, 11]	Group35	8.57143
GO:0006623	protein targeting to vacuole	GO_BiologicalProcess-EBI-UniProt-GOA-ACAP-ARAP_08.05.2020_00h00	0.00431578	0.00543469	[3, 5, 6, 7, 8, 9, 10]	Group30	8.33333
GO:0086091	regulation of heart rate by cardiac conduction	GO_BiologicalProcess-EBI-UniProt-GOA-ACAP-ARAP_08.05.2020_00h00	0.00431578	0.00543469	[4, 7, 8]	Group36	8.33333
GO:0098960	postsynaptic neurotransmitter receptor activity	GO_BiologicalProcess-EBI-UniProt-GOA-ACAP-ARAP_08.05.2020_00h00	0.00463566	0.00579457	[5, 6, 7, 8, 9]	Group36	4.23729
GO:0090101	negative regulation of transmembrane receptor protein serine/threonine kinase signaling pathway	GO_BiologicalProcess-EBI-UniProt-GOA-ACAP-ARAP_08.05.2020_00h00	0.00480379	0.00596091	[4, 5, 6, 7, 8, 9]	Group35	4.20168
GO:0060997	dendritic spine morphogenesis	GO_BiologicalProcess-EBI-UniProt-GOA-ACAP-ARAP_08.05.2020_00h00	0.0049853	0.00609713	[4, 5, 6, 7, 8, 9, 10, 11, 12, 13]	Group34	5.33333
GO:2000463	positive regulation of excitatory postsynaptic potential	GO_BiologicalProcess-EBI-UniProt-GOA-ACAP-ARAP_08.05.2020_00h00	0.00503142	0.00610958	[4, 5, 6, 7, 8, 9, 10, 11]	Group36	7.89474
GO:2000177	regulation of neural precursor cell proliferation	GO_BiologicalProcess-EBI-UniProt-GOA-ACAP-ARAP_08.05.2020_00h00	0.00497621	0.00613012	[4, 5]	Group35	4.16667
GO:0034968	histone lysine methylation	GO_BiologicalProcess-EBI-UniProt-GOA-ACAP-ARAP_08.05.2020_00h00	0.00533415	0.00643125	[6, 7, 8, 9, 10]	Group22	4.09836
GO:0021872	forebrain generation of neurons	GO_BiologicalProcess-EBI-UniProt-GOA-ACAP-ARAP_08.05.2020_00h00	0.00599124	0.00707299	[4, 6, 7, 8, 9]	Group35	5.06329
GO:0055117	regulation of cardiac muscle contraction	GO_BiologicalProcess-EBI-UniProt-GOA-ACAP-ARAP_08.05.2020_00h00	0.00599124	0.00707299	[6, 7, 8]	Group36	5.06329
GO:0005251	delayed rectifier potassium channel activity	GO_BiologicalProcess-EBI-UniProt-GOA-ACAP-ARAP_08.05.2020_00h00	0.00623176	0.0073062	[8, 9, 10, 11, 12, 13]	Group36	7.31707
GO:0043954	cellular component maintenance	GO_BiologicalProcess-EBI-UniProt-GOA-ACAP-ARAP_08.05.2020_00h00	0.00712395	0.00829501	[4]	Group36	4.81928
GO:1901381	positive regulation of potassium ion transmembrane transport	GO_BiologicalProcess-EBI-UniProt-GOA-ACAP-ARAP_08.05.2020_00h00	0.00758899	0.00877638	[5, 6, 7, 8, 9, 10]	Group36	6.81818
GO:0060964	regulation of gene silencing by miRNA	GO_BiologicalProcess-EBI-UniProt-GOA-ACAP-ARAP_08.05.2020_00h00	0.00758899	0.00877638	[5, 6, 7, 8, 9, 10, 11]	Group10	6.81818
GO:0021696	cerebellar cortex morphogenesis	GO_BiologicalProcess-EBI-UniProt-GOA-ACAP-ARAP_08.05.2020_00h00	0.00858322	0.00985911	[3, 4, 5, 6, 7, 8, 9, 10, 11, 12]	Group12	6.52174
GO:0044728	DNA methylation or demethylation	GO_BiologicalProcess-EBI-UniProt-GOA-ACAP-ARAP_08.05.2020_00h00	0.00872768	0.00995776	[6, 7, 8]	Group22	4.54545
GO:0007628	adult walking behavior	GO_BiologicalProcess-EBI-UniProt-GOA-ACAP-ARAP_08.05.2020_00h00	0.00910761	0.010322	[4]	Group04	6.38298
GO:0019228	neuronal action potential	GO_BiologicalProcess-EBI-UniProt-GOA-ACAP-ARAP_08.05.2020_00h00	0.00965036	0.0108646	[4, 5]	Group36	6.25
GO:0035050	embryonic heart tube development	GO_BiologicalProcess-EBI-UniProt-GOA-ACAP-ARAP_08.05.2020_00h00	0.00979452	0.0109544	[4, 5, 6, 7]	Group36	4.3956
GO:0060415	muscle tissue morphogenesis	GO_BiologicalProcess-EBI-UniProt-GOA-ACAP-ARAP_08.05.2020_00h00	0.00979452	0.0109544	[4, 5, 6, 7, 8]	Group36	4.3956
GO:0051279	regulation of release of sequestered calcium ion into cytosol	GO_BiologicalProcess-EBI-UniProt-GOA-ACAP-ARAP_08.05.2020_00h00	0.00979452	0.0109544	[4, 5, 6, 7, 8, 9, 10, 11, 12, 13, 14, 15]	Group36	4.3956
GO:1904427	positive regulation of calcium ion transmembrane transport	GO_BiologicalProcess-EBI-UniProt-GOA-ACAP-ARAP_08.05.2020_00h00	0.0101681	0.0112979	[5, 6, 7, 8, 9, 10, 11]	Group36	4.34783
GO:0048713	regulation of oligodendrocyte differentiation	GO_BiologicalProcess-EBI-UniProt-GOA-ACAP-ARAP_08.05.2020_00h00	0.0107914	0.0119126	[6, 7, 8, 9, 10, 11]	Group35	6
GO:1900271	regulation of long-term synaptic potentiation	GO_BiologicalProcess-EBI-UniProt-GOA-ACAP-ARAP_08.05.2020_00h00	0.0126435	0.0136904	[4, 5, 6, 7, 8, 9, 10, 11]	Group36	5.66038
GO:0001662	behavioral fear response	GO_BiologicalProcess-EBI-UniProt-GOA-ACAP-ARAP_08.05.2020_00h00	0.0132987	0.0143088	[3, 4, 5]	Group36	5.55556
GO:0061900	glial cell activation	GO_BiologicalProcess-EBI-UniProt-GOA-ACAP-ARAP_08.05.2020_00h00	0.0161107	0.0171176	[3, 6]	Group01	5.17241
GO:0001736	establishment of planar polarity	GO_BiologicalProcess-EBI-UniProt-GOA-ACAP-ARAP_08.05.2020_00h00	0.0176322	0.0186179	[4, 5, 6, 7]	Group09	5
GO:0055010	ventricular cardiac muscle tissue morphogenesis	GO_BiologicalProcess-EBI-UniProt-GOA-ACAP-ARAP_08.05.2020_00h00	0.0176322	0.0186179	[5, 6, 7, 8, 9, 10]	Group36	5
GO:1903539	protein localization to postsynaptic membrane	GO_BiologicalProcess-EBI-UniProt-GOA-ACAP-ARAP_08.05.2020_00h00	0.0192312	0.020057	[6, 7]	Group36	4.83871
GO:1901016	regulation of potassium ion transmembrane transporter activity	GO_BiologicalProcess-EBI-UniProt-GOA-ACAP-ARAP_08.05.2020_00h00	0.0209077	0.0216727	[6, 7, 8, 9, 10, 11]	Group36	4.6875
GO:0007528	neuromuscular junction development	GO_BiologicalProcess-EBI-UniProt-GOA-ACAP-ARAP_08.05.2020_00h00	0.0209077	0.0216727	[6]	Group34	4.6875
GO:0046579	positive regulation of Ras protein signal transduction	GO_BiologicalProcess-EBI-UniProt-GOA-ACAP-ARAP_08.05.2020_00h00	0.0217752	0.0224351	[6, 7, 8, 9]	Group07	4.61538
GO:0050885	neuromuscular process controlling balance	GO_BiologicalProcess-EBI-UniProt-GOA-ACAP-ARAP_08.05.2020_00h00	0.0244942	0.0249343	[5]	Group17	4.41176
GO:0022029	telencephalon cell migration	GO_BiologicalProcess-EBI-UniProt-GOA-ACAP-ARAP_08.05.2020_00h00	0.0264041	0.0265603	[4, 5, 6, 7, 8, 9, 10]	Group35	4.28571
GO:0000422	autophagy of mitochondrion	GO_BiologicalProcess-EBI-UniProt-GOA-ACAP-ARAP_08.05.2020_00h00	0.0273881	0.0273881	[4, 5, 7]	Group08	4.22535

## Sheet: Legend
	DATASET	Description
	Dataset EV13	GO term analysis of the down-regulated genes from dataset EV11
