# Supplementary material for: Regulation of Zbp1 by miR-99b-5p in microglia controls the development of schizophrenia-like symptoms in mice
Source: EMBO J. 2024 Mar 25;43(8):3. doi: 10.1038/s44318-024-00067-8 (PMC11021462; doi:10.1038/s44318-024-00067-8)
Supplement: Supplementary file 15 — Data Set EV14 [file 44318_2024_67_MOESM15_ESM.xlsx]

## Sheet: Dataset EV14
List of potential miR-99b-5p target genes
upregulated genes with binding site at 3'UTR for mmu-miR-99b-5p
Micall1
Hunk
Ptgir
Impg2
Helz2
Slfn5
Zbp1
Stat1
Gltp
Bst2
Ifih1
Tap1
Xaf1

## Sheet: Legend
	DATASET	Description
	Dataset EV14	List of potential miR-99b-5p target genes amongst the differentially expressed genes from the mouse PFC upon anti-miR99b injection
