# Supplementary material for: Regulation of Zbp1 by miR-99b-5p in microglia controls the development of schizophrenia-like symptoms in mice
Source: EMBO J. 2024 Mar 25;43(8):3. doi: 10.1038/s44318-024-00067-8 (PMC11021462; doi:10.1038/s44318-024-00067-8)
Supplement: Supplementary file 16 — Data Set EV15 [file 44318_2024_67_MOESM16_ESM.xlsx]

## Sheet: Dataset EV15
GO-term analysis of the 9 candidate miR-99b- 5p target genes
GOTerm	adjusted pvalue	Nr. Genes
type I interferon signaling pathway	7.77e-05	4
cellular response to type I interferon	7.77e-05	4
response to type I interferon	7.77e-05	4
response to interferon-beta	0.0001297	3
positive regulation of type I interferon production	0.001546	3
defense response to virus	0.001546	4
response to other organism	0.001546	7
response to external biotic stimulus	0.001546	7
innate immune response	0.001546	6
response to biotic stimulus	0.001546	7
response to virus	0.002898	4
defense response	0.002898	7
defense response to other organism	0.003132	6
regulation of type I interferon production	0.003357	3
type I interferon production	0.003357	3
regulation of multi-organism process	0.004136	5
positive regulation of interferon-alpha production	0.004136	2
viral process	0.004449	5
regulation of interferon-alpha production	0.005393	2
symbiotic process	0.005393	5
regulation of innate immune response	0.005393	4
interferon-alpha production	0.005609	2
interspecies interaction between organisms	0.006	5
regulation of response to cytokine stimulus	0.006	3

## Sheet: Legend
	DATASET	Description
	Dataset EV15	GO term analysis of the 9 candidate genes identified in EV14
