# Supplementary material for: Regulation of Zbp1 by miR-99b-5p in microglia controls the development of schizophrenia-like symptoms in mice
Source: EMBO J. 2024 Mar 25;43(8):3. doi: 10.1038/s44318-024-00067-8 (PMC11021462; doi:10.1038/s44318-024-00067-8)
Supplement: Supplementary file 17 — Data Set EV16 [file 44318_2024_67_MOESM17_ESM.xlsx]

## Sheet: Dataset EV16
Primer		Forward primer sequence	Reverse primer sequence	Species			product	cat no	company	Usage
Zbp1		tggacacgggaacatcatta	gaatcacctggtgccattg	Human			Hs_RNU6-2_11 miScript Primer Assay	MS00033740	Qiagen	Reference for microRNA quantification by qPCR
Hprt		tgaccttgatttattttgcatacc	cgagcaagacgttcagtcct	Human			ZBP1_mm_8 Antisense LNA GapmeRs	LG00241000-DDA	Qiagen	Zbp1 anti sense oligo for Zbp1 knock down
Il1b		tacctgtcctgcgtgttgaa	tctttgggtaatttttgggatct	Human			mmu-miR-99b-5p miRCURY LNA miRNA Power Inhibitors	YI04102598-DDA	Qiagen	miR-99b-5p inhibitor to knock down miR-99b inhibitor
Tgfb1		cgctgcccatcgtgtacta	cgcacgatcatgttggac	Human			Negative control A	YI00199006-DDA	Qiagen	scramble control for microRNA knock down
TNFalpha		cagcctcttctccttcctgat	gccagagggctgattagaga	Human			miR 99b primer assay	MS00037338	Qiagen	miR99b-5p assay for miR-99b-5p quantification by qPCR
GAPDH		gactaaccctgcgctcctg	gcccaatacgaccaaatcag	Human
C3		ccaaactcagcatcaacacac	agagctcctgcttcttcgtg	Human
C1qa		ccaggaagaaccgtaccaga	gacgatggacaggcagattt	Human
C1qb		tccagatatggaggcctgac	ttcactcagcagcattcacc	Human
C1qc
Zbp1		caggaaggccaagacatagc	gacaaataatcgcaggggact	Mouse
GAPDH		aagagggatgctgcccttac	ccattttgtctacgggacga	Mouse
TNF-alpha		ctgtagcccacgtcgtagc	ttgagatccatgccgttg	Mouse
Il1b		agttgacggaccccaaaag	agctggatgctctcatcagg	Mouse
Tgfb1		tggagcaacatgtggaactc	gtcagcagccggttacca	Mouse
C3		accttacctcggcaagtttct	ttgtagagctgctggtcagg	Mouse
C1qa		ctttgctgacgggtgtcc	catccctgagaggtctccat	Mouse
C1qb		aggcactccagggataaagg	ggtcccctttctctccaaac	Mouse
C1qc		tgttcaacagcaagcaggtc	cgggaaacagtaggaaacca	Mouse

## Sheet: Legend
	DATASET	Description
	Dataset EV16	Primer sequences used for qPCR and oligos detailed used for miR-99b-5p qPCR and miR-99b-5p and Zbp1 knock down
