# Supplementary material for: Regulation of Zbp1 by miR-99b-5p in microglia controls the development of schizophrenia-like symptoms in mice
Source: EMBO J. 2024 Mar 25;43(8):3. doi: 10.1038/s44318-024-00067-8 (PMC11021462; doi:10.1038/s44318-024-00067-8)
Supplement: Supplementary file 18 — Data Set EV17 [file 44318_2024_67_MOESM18_ESM.xlsx]

## Sheet: Dataset EV17
Antibody	Company	Catalog	Species	Dilution	Application
ZBP1 antibody (H-9)	Santa cruze biotechnology	sc-271483	Mouse	1:200	Western blot for Zbp1 quantification in cell lysate from primary microglia
Anti-Hsp70 antibody [5A5]	Abcam	ab2787	Mouse	1:200	Reference for western blot

## Sheet: Legend
	DATASET	Description
	Dataset EV17	List of antibodies used in this study
