# Supplementary material for: Regulation of Zbp1 by miR-99b-5p in microglia controls the development of schizophrenia-like symptoms in mice
Source: EMBO J. 2024 Mar 25;43(8):3. doi: 10.1038/s44318-024-00067-8 (PMC11021462; doi:10.1038/s44318-024-00067-8)
Supplement: Supplementary file 19 — Source data Fig. 1 [file 44318_2024_67_MOESM19_ESM.zip]

Archive with 9 entries (6 files):
- Fig1/
- Fig1/.DS_Store
- __MACOSX/Fig1/._.DS_Store
- Fig1/Fig 1C/
- Fig1/Fig 1B/
- Fig1/Fig 1C/Fig 1C.xlsx
- __MACOSX/Fig1/Fig 1C/._Fig 1C.xlsx
- Fig1/Fig 1B/Fig1B.xlsx
- __MACOSX/Fig1/Fig 1B/._Fig1B.xlsx
