# Supplementary material for: Regulation of Zbp1 by miR-99b-5p in microglia controls the development of schizophrenia-like symptoms in mice
Source: EMBO J. 2024 Mar 25;43(8):3. doi: 10.1038/s44318-024-00067-8 (PMC11021462; doi:10.1038/s44318-024-00067-8)
Supplement: Supplementary file 19 — Source data Fig. 1 [file 44318_2024_67_MOESM19_ESM.zip › Fig1/Fig 1C/Fig 1C.xlsx]

## Sheet: Yellow module
control	SZ
-0.022864	0.02179
0.008027	-0.039445
-0.003515	0.004997
-0.009428	-0.049511
-0.003254	-0.008962
-0.007205	0.004124
-0.030613	0.00396
-0.009994	-0.002496
-0.006783	-0.00095
-0.031612	0.044918
-0.040861	0.020398
-0.043164	0.074228
-0.031129	-0.055595
-0.000973	-0.047303
-0.06595	-0.018466
-0.026478	0.051694
-0.030513	-0.037621
-0.05145	-0.02298
-0.049601	0.06661
-0.061448	-0.022182
-0.057644	-0.012887
-0.03122	0.010099
-0.041814	9.4e-05
-0.004172	-0.046002
-0.014887	-0.039092
0.025782	-0.03215
-0.066064	-0.061666
0.003645	-0.048289
-0.004733	-0.03245
-0.022422	-0.046411
-0.057343	-0.018626
-0.045489	0.033731
-0.047465	0.047373
-0.049901	0.014386
-0.064067	-0.05401
-0.050031	-0.002821
-0.03443	-0.011219
-0.040705	-0.007627
-0.054895	-0.03272
-0.069858	0.040066
-0.040595	0.047241
-0.05193	0.040173
-0.05782	-0.004897
-0.040657	0.133898
-0.018473	-0.005038
-0.071522	0.041106
0.040067	0.05471
-0.031518	-0.030996
-0.04257	0.064575
0.015806	0.039783
0.067851	0.024673
-0.056441	0.013491
-0.012617	0.067601
-0.026437	0.019591
-0.041899	-0.01021
0.001598	0.065911
-0.023718	0.051911
-0.009131	-0.01377
-0.027541	0.016668
0.009381	0.06757
-0.033855	0.007547
-0.017852	0.02898
-0.011582	0.030278
0.011122	0.011666
-0.01505	-0.012431
0.008917	0.109038
-0.042954	0.074212
-0.040941	0.113461
0.001087	0.029826
-0.014309	0.04948
-0.013959	0.104493
-0.026936	0.076532
-0.013209	0.091937
-0.010136	0.096713
0.014501	0.007667
-0.042527	0.059356
-0.047071	0.002215
-0.045493	0.043874
-0.009827	-0.03265
-0.042802	0.029414
-0.009808	0.004014
-0.050397	-0.02284
-0.022505	-0.023302
-0.051245	-0.01647
-0.051106	0.012872
-0.027017	-0.006736
-0.045175	-0.033357
-0.033892	-0.031975
0.071402	-0.008388
0.054032	0.034395
-0.009649	0.009402
0.161376	0.03354
0.043446	0.047811
0.030721	0.012359
0.021788	0.018918
0.049368	-0.003843
0.033313	0.006613
-0.025654	0.045035
-0.00553	0.070806
-0.036509	-0.000161
-0.0292	0.006105
0.021283	0.046579
0.042619	0.053721
-0.003019	0.025354
-0.012237	-0.002594
-0.034602	0.110801
-0.030898	0.09927
-0.021877	0.075233
0.030654	0.04079
0.057772	0.014464
-0.000662	0.034488
0.026224	-0.034567
-0.017644	0.055107
0.009403	0.055922
-0.035662	0.01356
-0.057575	0.003549
-0.053222	-0.008392
-0.040388	0.003032
-0.053687	-0.040253
-0.040568	-0.031813
0.003358	-0.055053
-0.019943	-0.004032
-0.049707	0.115609
-0.027315	0.027072
0.006224	0.068387
0.029116	-0.005504
-0.019211	0.03636
-0.025782	0.016582
-0.04785	0.063163
-0.045591	0.055126
-0.039875	-0.030678
-0.017274	-0.011249
-0.043414	0.059373
-0.044715	0.049296
-0.012448	0.019082
0.014533	-0.010731
4.17e-06	0.014995
0.006466	-0.013266
-0.030947	-0.030345
-0.038546	-0.036559
0.016962	-0.054768
0.004602	-0.063586
0.010716	-0.008337
0.007854	-0.046319
0.004027	-0.010321
-0.007963	-0.009975
-0.00593	0.069777
0.01687	0.040314
0.019285	0.060409
0.026958	0.01891
0.023467	0.064561
-0.007615	0.016665
0.017105	0.02924
-0.005367	-0.034369
-0.039374	0.010662
-0.004106	-0.015217
-0.017066	-0.031576
-0.040687	-0.042973
-0.043375	-0.022212
-0.00301	-0.017021
-0.020172	0.075737
-0.016116	0.008399
-0.021595	0.065063
-0.035332	0.034021
-0.034894	0.012683
-0.006079	0.015814
0.029295	-0.056437
-0.011998	0.020069
-0.004262	0.082435
0.00101	0.026389
-0.014957	-0.017462
-0.001737	0.022803
-0.032082	-0.00472
-0.044761	-0.00072
-0.003455	-0.012343
-0.015374	-0.006908
-0.030948	0.004052
-0.028026	0.060991
-0.033919	-0.032602
-0.047219	0.093757
-0.0409	-0.031377
-0.060759	0.039243
-0.049618	0.002231
-0.061046	-0.010131
-0.039445	-0.012927
-0.025727	-0.001557
0.006656	-0.021455
-0.032487	0.012502
-0.012717	0.03139
0.029243	0.081697
-0.007367	0.005903
-0.000584	-0.079119
0.01719	0.016519
-0.018623	0.01813
0.01237	-0.000728
0.00174	0.054891
0.063732	0.084001
-0.000729	-0.014425
-0.011044	-0.043246
-0.008635	-0.005462
0.010055	-0.012783
-0.001458	-0.048248
-0.031268	-0.053759
-0.01431	-0.029426
-0.014971	-0.05023
-0.007743	-0.060717
0.007088	0.069743
0.01226	0.076823
0.001604	0.066086
-0.018048	0.058553
-0.010572	0.022809
0.028896	0.072828
0.054596	-0.032995
-0.042308	-0.038417
-0.007917	-0.014129
0.046149	0.029732
-0.011813	-0.029195
-0.035535	0.011151
0.012157	-0.020369
-0.01296	-0.003369
-0.045884	0.000601
-0.004556	0.058106
-0.018718	0.032712
0.006047	-0.008557
-0.002777	0.020827
-0.024441	0.027155
-0.037728	0.14441
-0.029785	0.02209
-0.014138	0.081363
-0.02604	0.06334
-0.014141	0.103692
-0.01691	0.112326
-0.019798	-0.001812
-0.010399	0.074889
-0.014709	0.150153
-0.02965	0.028811
-0.020939	-0.053875
0.009567	0.050932
-0.026319	0.013414
-0.035623	-0.078427
-0.042304	0.056936
-0.045347	0.006022
0.020162	-0.076463
0.011776	0.091685
-0.037506
-0.032591
-0.000982
-0.033043
-0.027812
-0.017664
-0.024359
-0.012248
-0.043138
-0.020504
0.013317
0.011198
-0.030083
0.023267
-0.019964
-0.006026
-0.040419
-0.031439
-0.029759
-0.042266
-0.026892
-0.025463
-0.015009
-0.000676
-0.034444
-0.006961
-0.005774
-0.020178
0.022433
-0.020835
-0.055858
-0.051405
0.015594
-0.011505
-0.015626
0.045751
-0.001068
-0.020913
-0.013363
0.004793
0.009528
0.032184
0.066024
0.029199
0.073556
0.058707
0.024566
0.02071
0.19127
-0.013296
0.064261
-0.019749
0.172001
0.018207
0.077274
0.052678
0.006065
0.080689
0.121944
0.022643
0.083904
0.000899
-0.01741
-0.033039
0.010553
-0.020242
-0.032573
-0.037957
0.042532
-0.030308
-0.037747
-0.03446
-0.018759
-0.031379
-0.051458
-0.021785
-0.007079
0.053296
-0.02977
-0.027514
-0.001062
-0.0265
-0.027101
-0.031224
-0.060089
-0.000925
-0.042909

## Sheet: Blue module
control	SZ
0.00762	0.013521
-0.020294	-0.039846
0.01306	-0.018112
-0.033811	-0.011088
-0.017892	0.013703
-0.010811	0.016454
0.046651	0.014722
-0.016977	0.002717
-0.006175	-0.009368
0.009297	0.011428
-0.039805	0.039418
-0.028911	0.049462
-0.041316	-0.041124
-0.03309	-0.048285
-0.047004	0.055929
-0.000222	-0.006332
-0.009458	-0.040706
-0.018243	0.00682
-0.054371	-0.020413
-0.047779	-0.002554
-0.058233	-0.049963
-0.034204	-0.008225
-0.035235	-0.04532
-0.010683	-0.005984
-0.046338	-0.048645
0.010791	-0.026106
-0.034435	-0.041007
-0.029106	-0.038913
-0.014892	-0.007983
0.014684	-0.035211
-0.055354	-0.010509
-0.01041	0.000596
-0.023065	0.02228
-0.047238	-0.007679
-0.037461	-0.023854
-0.037932	0.013536
-0.046849	0.015942
-0.023593	-0.023876
-0.049923	-0.039193
-0.0555	-0.005976
-0.05021	-0.00467
-0.020159	0.162019
-0.057656	0.025722
0.074974	0.056049
-0.038623	0.02236
-0.049725	0.042323
-0.000449	0.055906
-0.011108	0.026949
-0.036132	-0.012464
-0.031227	0.272083
0.186672	0.235886
0.007403	0.056745
-0.019216	0.097591
-0.068056	0.274536
-0.047614	0.078128
-0.039622	0.008796
-0.028046	0.095411
-0.016625	0.059267
0.009985	0.108022
-0.012886	0.151854
-0.003075	-0.010038
-0.041682	-0.021695
0.010603	-0.00286
-0.041883	0.022741
-0.006749	0.023522
0.039717	0.019733
-0.009602	0.100298
-0.025039	-0.020681
-0.035739	0.009842
-0.02513	0.055572
0.029396	0.006931
-0.033828	0.000406
-0.019996	0.114496
-0.001862	0.099657
0.015704	0.003994
0.041055	0.016618
0.029414	0.051378
-0.045318	0.072961
-0.035361	-0.04137
0.025335	0.021499
-0.016578	-0.043264
-0.040986	-0.008476
-0.022607	-0.02741
-0.017764	-0.021251
-0.051228	-0.017438
-0.022779	-0.039665
-0.039814	-0.025396
-0.025096	0.016769
0.028258	-0.006672
0.042878	0.035765
-0.003837	0.033508
0.078099	0.008751
0.033615	0.132669
0.00923	-0.002931
-0.015072	0.055932
-0.035123	-0.036415
-0.037469	0.054921
-0.055273	-0.024639
-0.057606	0.051618
-0.048748	0.00503
-0.028002	-0.00126
-0.009146	-0.007764
0.005331	0.01151
-0.005789	0.142351
-0.026333	0.018811
-0.030149	0.002235
-0.057123	0.031797
-0.027513	0.021159
-0.034717	0.075141
-0.020514	0.138729
-0.028853	0.012233
0.019284	0.025347
-0.017336	0.010322
-0.028798	0.024476
-0.032657	0.008391
-0.044009	-0.013786
-0.039873	-0.023338
-0.021254	-0.018363
-0.023254	-0.00434
-0.034633	-0.046016
-0.02986	-0.009807
-0.043902	0.003087
-0.053224	0.078529
-0.033201	0.000285
-0.029202	0.092408
-0.020925	-0.003529
-0.013023	0.012174
-0.025282	0.006081
-0.013875	-0.005861
-0.043953	0.057658
-0.034175	-0.014436
-0.013065	-0.044313
-0.021709	0.041814
-0.035692	0.124215
-0.018867	-0.009347
-0.037297	0.03174
0.015821	-0.009771
-0.015551	-0.012333
-0.020457	-0.049227
0.023766	-0.04739
0.012071	-0.000345
-0.022308	-0.039778
-0.032807	-0.02374
-0.010444	-0.021571
0.025825	0.012173
-0.037825	0.008705
-0.034933	0.007767
-0.02618	0.09311
-0.036268	0.01753
0.055032	0.013205
0.013519	0.043601
-0.02248	0.020814
0.004578	0.010481
0.007364	-0.009703
-0.006436	0.015907
-0.004875	0.040965
-0.015757	0.00071
-0.026668	-0.000219
-0.032562	-0.018181
-0.017176	0.009959
-0.022461	0.0032
0.019548	0.04401
-0.004435	0.011435
-0.002703	-0.00073
-0.023685	0.025045
0.013937	0.070122
0.015071	-0.027703
-0.003589	0.047302
0.00547	0.050429
-0.029338	0.094599
-0.008815	0.056798
-0.039031	0.037324
-0.023943	0.020908
-0.013464	0.017202
-0.032504	-0.005595
-0.00027	-0.029555
0.006006	-0.009663
-0.017431	0.030257
-0.031048	0.010182
0.015757	0.035514
0.026964	0.04555
-0.024258	0.029872
-0.042145	0.003018
-0.030302	-0.020935
-0.02236	-0.005803
-0.030233	0.000265
-0.03906	-0.010608
0.00543	0.079035
-0.019717	0.078282
-0.031342	0.104966
0.031462	0.028172
-0.041843	-0.057912
0.002474	0.018015
-8.05e-05	0.028077
-0.009462	0.022102
0.064741	0.014252
-0.005618	0.034559
-0.025308	0.0151
-0.011199	-0.005557
-0.035815	-0.027249
-0.034501	-0.040188
-0.037811	-0.02035
-0.013173	0.031816
-0.019528	-0.001541
-0.038693	-0.046607
0.012833	-0.036734
-0.021998	0.060149
0.040765	0.027558
-0.002036	0.073273
0.053816	0.046007
-0.037259	0.077464
-0.010727	0.049003
0.01182	-0.027998
-0.003256	0.046559
-0.009899	0.051965
0.011741	0.014945
0.015336	0.035663
-0.023257	0.039798
0.008554	-0.019663
0.031139	-0.007686
0.023364	-0.009512
-0.029974	0.00422
-0.018416	-0.001786
-0.017109	0.018995
0.013229	0.062433
-0.017097	0.010385
0.013292	0.077241
-0.030985	0.011097
-0.026356	0.014743
-0.011944	0.008303
0.033833	0.072397
0.027681	0.038148
-0.022794	0.011613
-0.003234	0.016299
-0.018343	0.036645
-0.009484	0.011368
-0.019119	0.048453
0.026748	0.014555
-0.018347	0.061031
0.003535	-0.016321
-0.04282	0.099971
-0.043912	0.034694
0.00142	-0.031307
-0.021956	0.044527
-0.015006
-0.048244
0.011834
0.023869
-0.04452
-0.010701
-0.01113
-0.048913
0.025205
-0.010188
-0.009207
-0.021412
-0.040037
0.008893
0.01617
-0.004579
-0.039409
-0.036678
-0.027688
-0.002732
-0.036507
-0.031425
-0.000891
-0.024349
-0.005601
0.003618
-0.033227
-0.033316
-0.018406
0.00401
-0.023225
-0.045321
-0.0093
-0.043552
-0.042206
-0.012489
-0.012771
-0.02913
-0.036122
-0.02184
0.01616
-0.006569
-0.006044
-0.025264
-0.004849
0.004935
-0.009483
-0.011688
0.049216
-0.048203
-0.011946
-0.043941
0.061186
-0.019816
0.002979
-0.014177
-0.023849
0.009886
0.034512
-0.021787
0.027863
-0.033442
-0.031504
-0.026086
0.017595
-0.040031
-0.025684
-0.019987
-0.009845
-0.022081
-0.039021
-0.031401
-0.023468
0.005156
0.023636
0.012559
-0.03554
-0.025244
-0.044468
-0.01328
-0.029905
-0.002868
-0.005078
-0.044012
-0.013391
-0.001893
-0.035764

## Sheet: Green Module
control	SZ
-0.033308	-0.021965
-0.003206	-0.032916
-0.012867	-0.015745
0.012477	-0.058325
-0.002887	-0.037668
-0.02833	-0.048446
-0.048107	0.00538
-0.025994	-0.002362
-0.014991	-0.027528
-0.035904	0.051382
-0.045596	-0.036905
-0.048339	-0.003319
-0.036212	-0.019434
0.017869	-0.044644
-0.037437	-0.020302
-0.033907	-0.026398
-0.039668	-0.028573
-0.036413	0.060884
-0.027784	0.158567
-0.0326	-0.005859
-0.029911	-0.006359
-0.026206	-0.024769
-8.36e-05	-0.03801
0.018203	-0.052914
0.021776	-0.042287
-0.028738	-0.041888
-0.04559	-0.064929
-0.040796	-0.054633
-0.029753	-0.048647
-0.041661	-0.059177
-0.053133	-0.02932
-0.054939	0.18138
-0.051988	0.174799
-0.051152	0.197118
-0.051279	0.000192
-0.02739	0.045383
-0.018497	0.032587
-0.022326	0.040998
-0.034958	0.060306
-0.053949	0.151182
-0.034663	-0.00742
-0.033007	-0.021971
-0.041696	-0.021152
-0.047064	0.093214
-0.0346	-0.010437
-0.053382	-0.022675
-0.00726	0.018822
-0.037656	-0.030602
-0.047863	0.000503
-0.027502	-0.015489
-0.00595	-0.013327
-0.043624	-0.004095
-0.046549	-0.021712
-0.034675	-0.003415
-0.051008	-0.022225
-0.029148	-0.021315
-0.03225	0.018745
-0.039401	-0.035354
-0.047149	0.010064
-0.001242	-0.00335
-0.048135	-0.002493
-0.033297	-0.013267
0.002732	0.007447
-0.002929	-0.024731
-0.039528	-0.008756
-0.021345	0.057787
-0.038354	0.044457
-0.042115	0.038694
-0.013167	-0.012252
-0.037532	0.001489
-0.033017	0.0796
-0.031007	0.032457
-0.028027	0.091081
-0.036822	0.039878
0.001358	0.002687
-0.060417	-0.012001
-0.043794	-0.004373
-0.037394	-0.005481
-0.021856	-0.041169
-0.044799	0.006058
-0.03904	-0.033225
-0.031687	-0.022849
-0.018899	-0.018923
-0.035184	-0.038005
-0.046824	-0.011891
-0.024698	-0.011998
-0.049971	-0.037805
-0.020318	-0.036397
0.052261	-0.0109
0.025173	-0.012773
-0.016337	-0.012266
0.114236	-0.018727
0.001552	-0.031486
-0.006626	-0.035238
0.009928	-0.019637
0.011412	-0.015474
0.040615	-0.041169
-0.032848	-0.01161
-0.004799	-0.003964
-0.027895	-0.007568
0.002953	-0.020304
0.03115	-0.000634
0.128794	0.014286
0.081153	0.04509
0.025482	-0.007127
0.012421	0.024583
-0.014512	0.06601
-0.023663	0.030777
0.014783	0.02035
0.074711	0.007789
-0.020492	0.002219
0.000198	0.014251
-0.005908	0.018416
0.005949	0.030926
0.004717	0.027475
-0.028064	0.008983
-0.016557	0.013713
-0.0171	0.011321
-0.02382	-0.031798
0.007429	-0.038535
-0.002513	-0.05418
0.0222	0.001224
-0.019454	0.067496
0.000266	0.009489
0.013647	0.019318
0.02731	-0.001396
-0.025116	0.00898
-0.004726	-0.026048
0.012653	-0.005064
0.005353	0.023842
-0.023434	-0.033485
-0.014628	-0.026365
-0.016874	-0.033652
-0.026467	-0.028905
0.020609	-0.013151
0.022431	-0.015967
-0.010774	0.014848
0.027171	0.007978
-0.023773	-0.041474
-0.026981	-0.048872
-0.009961	-0.052408
0.008021	-0.044472
0.022291	-0.037255
0.014714	-0.055608
-0.002168	-0.034235
0.070872	-0.037038
0.006676	0.076863
-0.012956	0.009382
0.015558	0.020418
0.074594	0.008173
0.00733	0.074148
0.000155	-0.012285
0.025416	0.034997
-0.004763	0.003144
-0.022789	0.017182
0.022278	0.005037
-0.003224	-0.006645
-0.004053	-0.03333
-0.004948	0.003628
0.12828	-0.009988
-0.002459	-0.02464
0.063486	0.010046
0.01038	0.021405
-0.007795	0.085698
-0.005126	0.025487
0.016446	0.001664
0.001385	-0.074373
-0.000198	0.017647
-0.015491	0.09759
0.058858	0.061008
-0.001222	-0.002325
0.006904	0.016342
-0.022171	-0.000426
-0.031666	-0.00114
0.008402	-0.020032
-0.002556	-0.005045
-0.031905	0.027032
-0.003894	0.003987
0.01633	0.011897
-0.038757	0.028982
-0.034088	-0.020752
-0.032907	-0.025846
-0.024116	-0.005057
-0.040697	-0.009473
-0.021711	-0.010488
-0.020216	0.012329
0.057778	0.035366
-0.021474	0.006209
0.008551	0.014786
0.029149	0.101516
-0.006342	0.006494
0.022413	-0.077512
0.018291	0.042536
0.011646	-0.015546
0.058474	0.004845
-0.002994	0.035944
0.146753	0.089395
-0.009732	-0.008976
-0.005532	-0.039187
0.010214	0.006061
0.029802	-0.030645
0.005339	-0.019615
0.037552	-0.039064
0.012784	0.028688
0.024879	-0.050299
-0.033068	-0.030674
0.008922	0.052611
0.006129	0.052834
0.024064	0.022469
0.025655	0.029879
0.020947	0.09043
0.04129	0.045324
0.139247	0.003355
-0.003398	-0.012878
0.011622	0.003604
0.037474	0.007026
0.011433	0.012971
-0.016894	-0.004957
0.002187	-0.001937
-0.03471	0.064625
-0.037784	-0.011106
0.006817	0.126666
-0.006663	0.075725
0.057003	0.035324
-0.011805	-0.030255
0.013561	0.113224
-0.008354	0.092217
0.007842	0.103226
-0.001693	0.047817
-0.011508	0.116815
0.011519	0.094767
-0.022166	0.146397
0.012764	0.0088
0.022678	0.138088
0.000525	0.191164
0.041724	0.157578
-0.013063	-0.072197
0.002573	-0.021734
0.005561	-0.034691
-0.020548	-0.077745
0.004138	-0.011826
-0.013783	-0.02266
0.022347	-0.077933
0.038442	0.032521
0.005032
-0.012777
0.016322
0.013275
-0.023778
0.012272
0.000757
0.024174
0.001432
0.034507
0.128839
0.062464
-0.02043
0.07719
0.000836
-0.000238
-0.011281
-0.003003
-0.00525
-0.005662
0.008741
0.001472
-0.003568
0.001445
-0.01183
0.004757
0.007243
0.014185
0.001799
-0.006133
-0.016973
-0.037426
0.071234
-0.022641
-0.037791
0.017604
-0.038515
-0.017737
-0.037245
-0.015561
-0.022718
0.011824
0.025927
0.031482
0.04004
0.103521
0.03344
0.037128
0.026916
-0.011349
-0.00104
-0.027659
0.022279
-0.024342
-0.023063
-0.008102
-0.019562
0.020154
-0.011605
-0.029877
-0.010549
-0.023456
-0.011526
-0.055027
-0.007182
-0.01498
-0.008844
-0.032811
0.024073
-0.026624
-0.034269
-0.031973
-0.032806
-0.037815
-0.072081
0.000376
-0.031364
0.003988
-0.042112
-0.034113
-0.011323
-0.029433
-0.032745
-0.04969
-0.038014
-0.02563
-0.04453

## Sheet: Red Module
control	SZ
-0.028697	0.03
0.004955	0.020563
-0.027982	0.03899
-0.018104	0.05774
0.021455	0.091113
0.025384	0.08711
-0.002622	0.138034
-0.020305	0.031795
0.011208	0.056449
0.000953	0.008805
0.021211	0.034303
0.011797	0.046721
-0.024396	-0.000822
-0.024858	1.78e-05
0.016978	0.049908
0.021768	0.017539
-0.017203	-0.014348
-0.035966	0.01097
-0.04084	-0.035543
-0.052152	-0.031863
-0.032411	-0.035736
-0.030297	0.048909
-0.02775	-0.028685
-0.025889	0.034893
0.018656	0.021745
-0.039435	0.041772
0.008397	0.036801
0.02982	0.04122
0.133198	0.049616
-0.035344	-0.000473
0.100513	0.027218
0.054463	-0.030592
-0.005168	-0.010413
-0.027186	-0.036745
-0.043932	-0.030055
-0.05399	-0.011945
-0.01409	0.008841
-0.046665	-0.030638
-0.016729	-0.050293
-0.04876	-0.027815
-0.031054	-0.006016
-0.053692	0.220855
0.000822	0.024661
-0.004592	0.036771
-0.0263	0.017442
0.007889	0.067652
0.011114	0.072
-0.006963	0.052594
-0.005656	-0.01502
0.075367	0.11523
-0.039219	0.077712
0.017719	0.009196
-0.040611	0.05871
-0.010553	0.051386
-0.014082	0.016367
-0.006219	0.004441
0.056003	0.076056
0.083491	0.025311
0.00803	0.03557
0.033532	0.052032
-0.001374	-0.010069
0.012398	-0.033532
-0.012244	0.002203
0.015803	0.011651
0.010965	0.010879
-0.01288	-0.022939
0.011588	0.030007
-0.031126	-0.039101
-0.007341	-0.003017
0.097994	0.017365
-0.047595	-0.013115
-0.004219	-0.03483
0.045553	0.014564
0.042108	0.005178
0.142155	-0.026237
0.06935	-0.00346
0.007519	0.033193
-0.013867	0.038547
0.04792	-0.005165
0.019029	0.025524
-0.044651	-0.030686
-0.018716	0.00858
0.043055	-0.019473
0.069931	0.014334
0.017966	-0.009309
0.021295	-0.029083
-0.028522	-0.019939
0.017497	0.020662
0.049091	-0.015089
-0.035971	-0.011347
0.006146	0.007307
0.018469	0.008701
0.010805	0.04277
0.002126	-0.004911
-0.021356	0.026351
-0.029946	-0.027921
-0.033944	0.044394
-0.043169	-0.025882
-0.05193	0.051122
-0.029329	0.000886
-0.022988	-0.01017
-0.034386	-0.028953
-0.030836	-0.007955
-0.03946	0.041137
-0.047075	-0.007164
-0.042849	-0.011876
-0.012534	-0.011018
-0.046126	-0.025072
-0.04393	0.008872
-0.034752	0.040455
0.009679	-0.01342
-0.04623	-0.001148
-0.032145	0.0228
-0.048243	0.027975
-0.044321	0.032328
-0.044724	0.000226
-0.041536	-0.026097
-0.031195	0.00275
-0.041696	0.110881
-0.043298	0.013633
-0.044472	0.064966
-0.054225	-0.004876
-0.02958	0.079189
-0.037452	0.008364
-0.046953	0.083339
-0.012142	0.039164
-0.041189	0.039527
-0.026086	0.01795
-0.043984	-0.003463
-0.044338	0.13657
-0.032139	0.073104
-0.042073	0.011474
-0.048045	0.364857
-0.046974	0.127268
-0.049096	0.079538
-0.003223	0.068862
-0.033032	0.00944
-0.026247	0.028816
0.006545	0.006168
-0.017985	-0.009986
-0.022455	0.062063
-0.038183	-0.006085
-0.005929	0.050457
0.000816	0.116659
-0.056482	0.036299
-0.041261	0.051079
-0.029428	-0.033501
-0.042587	0.037654
-0.024884	0.013624
-0.011077	-0.018201
-0.035799	0.017446
-0.015405	0.007051
0.004959	-0.001292
-0.01449	-0.01029
-0.031893	0.005077
-0.03427	0.001674
-0.025305	-0.004923
-0.036437	-0.023464
-0.044315	-0.016776
-0.040108	0.025162
-0.013615	-0.022313
-0.029576	0.023841
-0.037587	-0.024893
-0.028298	-0.016639
-0.025415	0.012655
0.009988	0.027395
-0.032727	0.134175
0.01016	0.045273
-0.046593	-8.16e-05
-0.004077	0.024838
-0.028739	0.032719
-0.029203	0.003652
-0.028222	0.00195
-0.044541	0.004792
-0.009488	-0.003096
-0.003214	-0.022885
-0.006829	-0.032968
-0.047648	0.001139
0.022127	0.010749
0.077983	0.030341
-0.023023	0.006808
-0.019916	0.017162
-0.025082	0.004249
-0.015649	-0.00876
-0.021947	0.012129
-0.037228	-0.012205
0.006196	0.001575
-0.032	0.086695
-0.053532	0.041376
0.026921	0.035052
-0.048075	0.000412
-0.01925	0.105155
-0.006757	-0.018448
-0.025625	0.048146
0.00396	0.002676
-0.040647	-0.00221
-0.031022	0.006439
-0.021226	-0.002178
-0.041774	0.033205
-0.045822	-0.00342
-0.049707	-0.008224
-0.037754	0.048123
-0.046899	0.088628
-0.053352	-0.014229
-0.009794	0.006004
-0.024722	-0.018719
-0.007436	-0.003534
-0.026252	-0.018483
-0.021786	-0.002604
-0.054843	0.013843
-0.031653	0.046918
-0.03345	0.038605
-0.02691	-0.030863
-0.032162	0.018848
-0.016989	0.037334
-0.036828	-0.001857
-0.025361	0.093851
0.015599	0.021385
0.008685	-0.001549
0.023735	-0.036663
-0.017088	-0.024751
-0.001905	-0.009419
-0.022471	-0.018093
0.002304	-0.004389
-0.014963	0.017394
-0.017258	-0.009925
-0.040395	0.104049
-0.043671	-0.012638
-0.033419	-0.005141
0.021783	-0.019768
0.03016	-0.001288
-0.035409	-0.026445
-0.017869	0.028347
-0.029365	-0.023498
-0.016059	-0.007952
-0.023679	-0.01649
-0.004994	0.127283
-0.013209	0.006555
0.014429	0.042555
-0.040508	0.164765
-0.045408	0.078625
-0.025205	-0.012176
-0.030051	0.120831
0.028302	0.023491
-0.019288
0.013405
0.031569
-0.01073
-0.037624
0.003446
-0.02785
0.008255
0.014712
-0.026555
-0.012868
-0.023433
-0.022985
-0.027968
-0.015569
-0.04444
-0.047264
-0.037753
-0.013867
-0.043786
-0.049485
-0.035106
-0.034794
-0.028243
-0.011718
-0.048449
-0.051353
-0.033328
-0.028823
-0.039691
-0.030455
-0.019757
-0.050631
-0.006022
-0.034105
0.018583
-0.022491
-0.007717
-0.030052
0.002541
-0.026219
-0.024618
-0.030964
-0.017967
-0.036059
-0.035431
-0.034549
-0.030609
-0.05207
-0.049803
-0.05039
0.024052
-0.015361
0.004861
-0.014364
-0.024478
-0.02693
0.013457
-0.023093
-0.002602
-0.016585
-0.023163
0.028055
0.008117
-0.016967
-0.00982
0.011017
-0.044526
-0.006332
-0.00017
-0.011007
0.030888
0.029212
0.073068
0.028239
0.015589
-0.039647
-0.006381
0.028572
-0.009149
-0.019285
-0.018369
0.018154
-0.012205
0.016957
-0.008987

## Sheet: Brown module
control	SZ
0.024187	-0.001065
-0.005576	-0.003411
-0.005838	-0.003616
-0.008409	0.010324
-0.010147	0.025949
-0.007841	0.022618
0.020038	0.007477
0.00208	-0.00905
0.001002	-0.007188
0.008518	-0.013345
0.009618	-0.00241
0.008374	0.00559
0.013967	0.004153
-0.005387	-0.002984
-0.00539	-0.010206
-0.009978	-0.012484
0.009188	-0.004287
-0.002337	0.003396
-0.001549	0.008482
-0.007156	-0.004301
-0.009577	-0.010515
-0.013146	-0.003516
-0.005394	-0.014004
-0.014419	-0.004643
-0.017164	-0.00886
-0.003799	-0.003888
0.008049	-0.004367
0.002993	-0.011285
-0.009605	-0.011447
-0.000877	-0.008991
-0.004487	0.01354
0.016677	-0.01719
-0.009682	-0.014991
-0.008178	-0.019252
-0.005763	-0.004254
-0.013529	-0.014321
-0.011716	-0.013821
-0.01047	-0.003939
-0.004413	-0.009636
-0.007026	-0.013043
-0.005274	-0.012237
-0.006248	0.036422
-0.011615	-6.08e-05
0.000642	-0.008113
0.018321	-0.010027
0.038028	0.025341
0.006488	-0.009512
0.017546	0.002986
0.007201	-0.007372
-0.002614	0.055774
0.02581	0.033386
-0.009374	-0.006765
0.008785	-0.003384
-0.004809	0.003182
0.00782	-0.001347
-6.63e-05	-0.011726
-0.004169	0.00334
0.011964	-0.002385
0.006951	0.015969
0.009772	0.01318
0.019881	-0.008958
0.005678	-0.006121
-0.006741	-0.00157
-0.011497	0.002034
-0.002588	0.010024
-0.002514	-0.012676
-0.008673	-0.003261
-0.001671	-0.0144
-0.015273	0.011542
0.004485	-0.007286
-0.004273	-0.009972
-0.017254	-0.012461
-0.005699	-0.00396
-0.005511	-0.000486
0.007212	-0.004375
0.034913	-0.00524
0.014393	-0.000202
0.004542	0.006092
-0.012959	-0.004124
-0.002369	-0.014001
0.00084	-0.009238
-0.014644	-0.00823
-0.007542	-0.003212
-0.002296	-0.013146
0.019039	0.000361
-0.004583	-0.012875
0.007599	-0.006933
0.007007	-0.009155
-0.012629	-0.009544
0.005003	-0.00382
0.003119	-0.009111
-0.008862	0.004201
-0.006661	0.014717
0.001531	0.022191
-0.017635	0.008169
-0.017991	-0.003925
-0.021397	0.004831
-0.019748	-0.014585
-0.025348	0.003692
-0.030227	-0.005476
0.013578	-0.010292
-0.006118	-0.013083
-0.017265	-0.00616
-0.013027	0.003929
-0.006386	-0.004322
-0.004078	-0.010864
-0.009279	-0.003806
0.033879	-0.00754
-0.011373	0.004632
-0.016954	-0.011543
-0.003954	-0.005932
-0.004527	0.000678
0.001236	0.004866
-0.013975	-0.011236
-0.009465	-0.00467
-0.006157	-0.010553
-0.013292	-0.016174
-0.005287	-0.004617
-0.006132	-0.005697
-0.015533	0.006431
-0.011434	0.015917
-0.01455	-0.004105
-0.017466	-0.005962
-0.007571	-0.003049
-0.010626	0.000518
-0.011977	3.25e-06
-0.007578	-0.005048
-0.008022	-0.006922
-0.003436	-0.008855
-0.018673	0.013396
-0.008594	-0.009312
0.000707	-0.018789
0.005629	0.080779
-0.003034	0.124833
0.012285	0.022081
-0.011539	0.031005
-0.007786	-0.011898
-0.01249	0.007586
-0.012718	0.025987
0.004696	-0.007771
-0.012398	0.008855
0.000158	-0.006473
-0.012752	-0.009702
-0.007402	0.002665
0.014962	-0.001876
-0.015399	-0.008505
-0.013981	-0.015789
-0.000678	0.005694
-0.01274	-0.018052
-0.008267	-0.019275
-0.012001	0.006537
-0.002009	0.000603
-0.008561	-0.010762
0.000374	0.000477
-0.004287	-0.004663
-0.013442	-0.003472
-0.014311	0.012631
0.003646	-0.003102
0.002016	-0.010332
-0.011646	-0.006257
-0.011742	-0.008326
-0.011672	-0.004949
-0.002454	-0.006753
0.002566	-0.000277
-0.005957	-0.012822
-0.01121	0.004377
-0.002959	0.442194
0.046796	-0.005006
-0.004977	-0.012594
-0.012284	-0.001707
-0.008436	0.011566
-0.014838	-0.003369
-0.010822	-0.007505
-0.00805	0.001142
-0.017914	-0.004125
-0.011054	-0.00208
-0.00177	-0.011857
-0.005187	-0.015439
-0.006739	-0.000875
-0.008272	-0.01121
-0.005666	-0.002212
-0.001453	0.003909
-0.004973	-0.013351
-0.009327	-0.013147
-0.006224	-0.011548
-0.005922	-0.020709
-0.014788	-0.009195
-0.006146	0.012658
-0.012568	7.94e-05
-0.019155	0.010998
-0.003785	0.007429
-0.017463	0.494258
-0.007654	-0.00406
0.001826	-0.006419
-0.002187	0.028968
0.009251	-0.013804
-0.011496	-0.014739
-0.006462	-0.001928
-0.017423	0.027132
-0.014882	0.002345
-0.014049	-0.004356
-0.012631	0.021493
-0.000549	0.016808
-0.014718	0.000951
-0.016485	-0.008922
0.000347	0.005866
-0.010779	-0.00183
-0.003845	-0.01414
-0.009016	-0.003603
-0.008263	-0.013471
-0.020752	-0.00096
-0.018367	-0.009333
-0.018921	-0.012879
-2.52e-05	-0.00771
-0.008439	0.038941
-0.012895	0.002573
-0.011601	0.002143
-0.008287	-0.006355
-0.006639	-0.01431
0.004599	-0.00834
0.003945	-0.01595
0.002557	-0.025628
0.003171	-0.01287
-0.009784	0.003786
-0.001528	0.010426
-0.001396	-0.01996
-0.013301	0.005772
-0.012954	-0.013796
-0.008933	-0.012436
-0.008276	-0.005491
-0.000513	-0.002969
0.013322	-0.013432
-0.00541	0.007516
-0.011171	-0.011434
-0.010062	-0.014135
-0.00833	-0.012375
-0.010393	0.236328
-0.002911	-0.013073
-0.007718	0.006927
-0.004442	0.418607
-0.007152	0.008038
-0.009674	-0.009938
-0.004942	0.47601
-0.01066	-0.010888
-0.008347
-0.017528
-0.010325
0.000617
-0.019744
-0.002435
-0.017727
-0.015217
-0.011886
0.001239
-0.019305
0.015553
-0.02123
0.04585
-0.007619
-0.00326
-0.002392
-0.016909
-0.013555
-0.006089
-0.016253
-0.011076
0.019508
-0.004253
0.003852
-0.004638
0.021007
-0.006401
-0.014835
0.004703
0.001549
-0.015964
-0.014371
-0.000393
-0.011262
-0.013417
-0.006912
-0.009658
-0.005092
-0.014634
-0.005
-0.013595
-0.014192
-0.020129
-0.004268
-0.010344
-0.009304
-0.008916
-0.01887
-0.012659
-0.017314
-0.01188
-0.017542
-0.013872
-0.010092
-0.017464
-0.017404
-0.01424
-0.015619
-0.013678
-0.013482
-0.012514
-0.015174
-0.001737
-0.006196
0.006803
0.018753
-0.007526
-0.015107
-0.003102
-0.004875
0.001211
-0.005141
0.002855
0.022543
0.006937
-0.011335
-0.016105
0.002923
2.35e-05
-0.006004
-0.005456
-0.008945
-0.004245
0.009837
-0.000506
-0.004187
