# Supplementary material for: Regulation of Zbp1 by miR-99b-5p in microglia controls the development of schizophrenia-like symptoms in mice
Source: EMBO J. 2024 Mar 25;43(8):3. doi: 10.1038/s44318-024-00067-8 (PMC11021462; doi:10.1038/s44318-024-00067-8)
Supplement: Supplementary file 19 — Source data Fig. 1 [file 44318_2024_67_MOESM19_ESM.zip › Fig1/Fig 1B/Fig1B.xlsx]

## Sheet: turquiose module
control	SZ
0.035651	-0.00485
-0.010921	-0.037269
0.006193	-0.031182
-0.002652	-0.018464
-0.002709	-0.003839
-0.004191	-0.005579
0.027451	-0.005617
0.011989	-0.027741
0.011066	-0.036147
0.031426	0.005688
0.013492	-0.010506
0.015982	-0.015994
0.028487	0.014881
-0.007823	-0.007806
-0.006906	0.011071
0.017648	-0.008175
0.013287	-0.002676
0.011398	0.004662
-0.00202	0.000988
-0.00578	-0.005106
-0.001004	-0.023875
-0.007587	-0.016081
0.009278	-0.032081
-0.008001	-0.012079
-0.011611	-0.034961
-0.016307	-0.016173
0.015387	-0.012486
-0.028695	-0.031497
-0.02192	-0.023621
0.015734	-0.038933
-0.002297	0.005408
-0.022233	-0.028682
-0.024634	-0.018874
-0.031869	-0.020988
-0.001868	-0.011875
-0.013134	-0.012164
-0.02449	0.003862
0.01719	-0.013479
-0.000563	-0.022969
0.006247	-0.021558
-0.000379	-0.037798
0.0249	0.038535
-0.005627	-0.009608
0.031744	0.000757
-0.004428	-0.020359
0.032383	-0.009641
0.030338	-0.021453
0.013918	0.003497
0.002546	-0.020114
0.000729	0.032985
0.093489	0.019457
0.030886	-0.017131
0.025338	0.012094
-0.017596	0.0563
0.017118	0.022424
-0.006222	0.004695
-0.00903	-0.000365
0.030706	-0.020354
0.038001	0.078707
0.010679	0.043442
0.047977	-0.011148
0.003852	-0.019855
0.012895	-0.019451
-0.026268	-0.002458
-0.012813	0.001145
-0.001161	-0.019151
-0.013909	-0.013535
-0.009155	-0.022828
-0.029326	0.007689
-0.004506	-0.000917
0.014294	-0.017119
-0.019112	-0.017442
-0.01165	-0.002609
-0.001722	-0.004994
0.009257	-0.016269
0.027713	-0.024329
0.029215	0.004245
-0.021184	0.003249
-0.025746	-0.004231
0.010779	0.021936
0.005863	-0.027306
-0.011033	0.001212
-0.018843	-0.00273
-0.004305	-0.002635
-0.022617	-0.007267
-0.020437	-0.014442
-0.001736	-0.019699
0.013307	-0.000297
0.00528	-0.020532
0.010841	-0.023222
0.156593	-0.013051
-0.011518	-0.019464
-0.007897	-0.006336
-0.002808	-0.016919
-0.013544	-0.009572
-0.024803	-0.02583
-0.027506	0.002399
-0.026821	-0.037722
-0.042103	-0.010643
-0.037125	-0.019952
0.006667	-0.028506
0.133948	-0.01206
-0.001192	0.004433
0.017742	0.001522
-0.00383	-0.017738
-0.003837	-0.027855
-0.023741	-0.005504
0.0469	-0.017026
0.001628	0.0016
0.014306	4.1e-06
0.019813	-0.005355
0.026158	-0.000212
0.168484	-0.015275
0.009155	-0.005656
-0.00534	-0.009186
0.010576	-0.020121
0.005181	-0.027502
0.031586	-0.011928
0.019227	-0.015659
-0.00577	-0.032996
-0.005891	0.005155
0.004128	-0.013403
-0.011396	-0.001098
0.08754	-0.018575
0.000362	-0.016574
0.031557	-0.013783
0.039383	-0.016225
0.006265	-0.027019
0.049956	-0.031217
-0.005863	0.013046
0.016648	-0.026873
0.061002	-0.046418
0.058679	0.009786
0.053858	-0.01417
0.11828	-0.028912
0.025256	-0.018826
0.053514	-0.033454
0.009284	-0.020603
0.00796	-0.030555
0.013567	-0.036259
0.007213	-0.000244
-0.009084	-0.02936
-0.007475	-0.023869
-0.000228	-0.026135
0.03555	-0.00344
0.069718	-0.023883
-0.010042	-0.040227
-0.007399	-0.030789
-0.008412	-0.03933
0.003472	-0.04212
0.00823	-0.039203
0.007544	-0.030221
-0.001817	-0.042263
0.013515	-0.028908
0.007588	-0.024974
-9.13e-05	-0.028208
-0.022282	-0.027094
0.010767	-0.014134
0.020924	-0.032101
-0.008463	-0.034912
-0.001702	-0.047537
0.004818	-0.03062
0.0084	-0.048505
0.009753	-0.042181
-0.013456	-0.035264
-0.006665	-0.024971
-0.009365	-0.000131
0.21994	-0.022265
-0.003717	-0.042344
-0.009392	-0.028087
0.000177	-0.020513
-0.02381	-0.037821
-0.012195	-0.027065
-0.008527	-0.030837
-0.029588	-0.035188
-0.004611	-0.029972
0.005216	-0.040855
0.000733	-0.03925
-0.003164	-0.003737
0.011071	-0.017843
0.014946	-0.028228
0.010104	-0.034276
-0.000691	-0.026485
0.00481	-0.032435
-0.002366	-0.02429
-0.013962	-0.038998
-0.017126	-0.031304
-0.005892	-0.002033
-0.02573	-0.013773
-0.018804	0.009732
-0.003988	-0.018641
-0.015459	-0.015903
0.004243	-0.025146
0.02336	-0.009285
0.014097	-0.004474
0.035401	-0.04254
-0.001986	-0.035461
0.001458	-0.035199
0.001654	-0.010033
-0.015159	-0.027039
-0.011831	-0.018239
-0.013098	0.004688
0.024828	0.005887
0.011167	-0.034767
-0.007225	-0.024904
0.019747	-0.007728
-6.7e-05	-0.027707
0.023038	-0.033375
0.008256	-0.020802
0.02963	-0.03258
-0.024162	-0.005
0.003342	-0.038185
-0.005151	-0.039342
0.009195	-0.022635
-0.002615	-0.003132
-0.004409	-0.027118
0.013195	-0.002885
-0.006369	-0.022301
0.009718	-0.039065
0.040403	-0.038918
0.011941	-0.047307
0.108709	-0.049927
0.004799	-0.038852
0.00288	-0.02078
0.013677	-0.026533
-0.005257	-0.047545
-0.010073	-0.03847
-0.015901	-0.025057
-0.018811	-0.020844
0.003766	-0.017454
0.020694	-0.008694
0.035932	-0.015196
0.153975	0.00178
-0.013699	-0.022555
-0.013524	-0.021256
-0.009493	-0.024426
0.005187	0.013807
0.007568	-0.038962
-0.010054	-0.027281
0.022914	-0.006732
-0.011063	-0.021002
-0.013828	-0.031735
0.175937	-0.010911
-0.002545	-0.031743
-0.013088
-0.043408
-0.009263
0.007088
-0.036146
0.199279
-0.00618
-0.023707
-0.01277
-0.018896
-0.028649
-0.0299
-0.036879
0.169482
0.207512
0.204775
0.199502
-0.033465
0.148997
0.001442
-0.031105
0.099398
0.20628
0.181871
0.218772
0.25535
0.179908
0.147194
-0.020356
-0.005036
0.177744
-0.033847
-0.019866
0.154978
-0.040207
-0.021719
-0.019758
-0.023202
-0.030713
-0.003535
0.006149
-0.011618
-0.012236
-0.027339
-0.021328
-0.02966
-0.01859
-0.015438
-0.013
-0.025937
-0.020745
-0.023518
-0.003807
-0.015577
-0.004428
-0.012661
-0.006862
-0.015113
-0.002292
0.010984
0.016097
0.017151
-0.006025
0.022024
0.026009
-0.007694
0.018222
0.014678
-0.013826
-0.006224
-0.017599
-0.008943
-0.011461
0.009019
0.031756
0.001734
-0.023253
-0.021383
-0.015965
-0.011442
-0.00918
-0.008884
-0.002732
0.007905
-0.009139
-0.007627
-0.007836

## Sheet: black module
control	SZ
-0.04485	-0.015023
-0.024967	-0.017879
-0.029041	0.009292
-0.016361	-0.012367
-0.015982	0.001436
-0.021263	-0.018172
-0.020244	-0.01121
-0.032475	-0.009006
-0.032025	-0.01052
-0.03057	0.002516
-0.020522	-0.009599
-0.025708	-0.013117
-0.026871	0.014815
-0.007657	-0.008225
-0.011217	0.001221
-0.006827	-0.021132
-0.018773	0.030052
-0.018333	0.006423
-0.028068	0.036571
-0.009163	0.002536
-0.027782	-0.028124
-0.010822	-0.021038
-0.01018	-0.017767
-0.019243	-0.023175
-0.010415	-0.019027
-0.03411	-0.020388
-0.023217	0.013916
-0.018126	-0.012302
-0.003209	-0.022776
0.008133	-0.029505
-0.021063	0.004908
-0.022477	0.114304
-0.006613	0.094386
-0.000749	0.102734
-0.030668	-0.0235
-0.02836	-0.028513
-0.036097	-0.042116
-0.030713	-0.027864
-0.013823	-0.044846
-0.015846	-0.019945
-0.021599	-0.018913
-0.024021	0.00109
-0.028771	-0.009495
0.000928	0.020453
-0.034641	-0.003252
-0.005837	0.009743
-0.036427	-0.013213
-0.034484	-0.024275
-0.042431	-0.017515
-0.040655	-0.026605
-0.025438	-0.028262
-0.001596	-0.030456
-0.0328	-0.03923
-0.033168	-0.009005
-0.038277	-0.036569
-0.022028	-0.043063
-0.045487	-0.026815
-0.022583	-0.036383
-0.034368	-0.033713
-0.01543	-0.041641
-0.019014	0.025241
-0.025969	-0.013306
0.04779	0.007866
-0.007448	0.004829
-0.032629	0.020329
0.003161	0.02622
-0.009601	-0.006668
-0.004024	-0.015351
-0.008338	-0.012147
-0.008281	-0.021411
-0.012927	0.027316
-0.009265	-0.005768
-0.022775	-0.009421
-0.017188	0.002276
-0.011345	-0.018697
-0.020192	-0.007138
-0.012659	0.011541
-0.000207	-0.022663
0.004878	-0.006472
-0.015254	0.013851
-0.017373	-0.022182
0.01184	-0.000932
-0.024759	-0.008005
0.017472	-0.003463
-0.002317	-0.02155
-0.021164	-0.011615
-0.017434	-0.017221
-0.024321	0.001386
0.011331	0.002306
-0.029835	-0.022807
0.022357	0.013646
0.000187	0.008022
-0.017599	-0.025292
-0.01218	-0.009092
-0.015841	-0.003764
-0.042143	-0.018498
-0.044847	-0.015399
-0.052485	-0.008798
-0.048424	-0.015238
-0.02434	-0.017204
0.038485	-0.025807
0.092323	-0.021509
0.056787	-0.001271
0.041894	-0.000172
0.014637	-0.01338
-0.004736	-0.012289
-0.001588	0.002064
-0.004054	-0.022775
-0.032022	0.004421
-0.017073	0.005749
-0.009049	-0.014805
-0.007539	-0.007138
0.019069	-0.000704
0.001647	0.002953
-0.008626	-0.013805
-0.005761	-0.008901
0.011115	0.001395
0.017821	0.009375
0.020288	-0.007088
0.026446	-0.004206
-0.01251	-0.012932
0.010589	0.017257
-0.002894	0.045092
0.046862	0.008594
-0.003704	0.023708
-0.004214	0.021786
-0.024734	0.002758
0.002301	-0.021524
0.029427	-0.004877
0.034226	0.029931
-0.009236	0.021373
0.003097	0.018271
-0.01308	0.034507
-0.018777	0.013722
0.089544	0.051199
-0.004198	-0.009904
-0.006498	0.032816
-0.011822	0.028627
-0.019721	-0.013015
0.060635	-0.022818
-0.002935	-0.015047
-0.003771	0.015413
0.010909	-0.023079
-0.01958	-0.010067
0.007158	-0.02447
0.072618	-0.010491
-0.021945	-0.003294
-0.021442	0.001362
-0.006374	-0.022146
0.011659	-0.023085
0.02133	0.00069
0.021662	-0.015218
0.006646	-0.02227
-0.00346	-0.014327
-0.00631	-0.028424
-0.007192	-0.010807
0.011336	-0.018336
0.007504	4.63e-05
0.012515	-0.000628
0.011383	-0.020365
-0.004824	-0.039112
0.014631	0.007016
-0.005878	-0.01718
-0.019094	-0.006313
-0.007447	0.000914
-0.010239	-0.023486
-0.005476	0.024206
-0.015697	-0.024334
-0.005875	-0.014911
0.001991	-0.002715
0.017884	0.036965
-0.005536	-0.0133
-0.01612	-0.00654
-0.029795	0.005359
-0.028153	-0.017646
0.009144	-0.016126
-0.027069	-0.029094
0.014811	-0.017925
0.013807	0.020258
-0.014571	-0.023228
0.02691	-0.013461
-0.033793	-0.011531
0.000403	-0.021531
-0.003277	-0.028095
0.019611	-0.017217
0.009638	-0.02615
0.009972	-0.016579
-0.011905	-0.010804
-0.010405	-0.003547
-0.002919	-0.005466
0.03222	2.16e-05
-0.004125	-0.026776
-0.00258	-0.011773
0.006687	-0.030616
0.022103	-0.014753
0.01308	-0.000705
0.017883	-0.005309
0.008604	-0.016493
0.043428	-0.012336
0.001924	-0.012157
0.01159	-0.033571
-0.016434	-0.01538
0.027399	-0.008612
-0.005952	-0.01624
0.003617	-0.029491
-0.008023	-0.004409
0.000157	-0.017824
-0.001484	0.013574
-0.007574	-0.025646
0.016176	-0.022886
0.015563	-0.011122
-0.010557	-0.008254
0.007799	-0.01539
-0.005916	0.000885
-0.025839	-0.01752
-0.007331	-0.022221
-0.01975	-0.005468
0.000321	-0.016145
-0.019397	-0.021208
-0.023837	0.024872
-0.021065	-0.028924
0.087631	-0.007428
0.010326	-0.005235
0.00726	0.02292
0.007007	-0.026564
0.021776	-0.020807
-0.00151	0.009697
0.005262	0.026707
-0.029418	0.011148
-0.011056	0.014943
-0.025593	-0.009184
-0.022401	0.002617
0.067821	0.000239
-0.025758	0.008251
-0.01782	0.010864
0.024435	0.001082
-0.01472	0.023669
0.018328	-0.010311
-0.002697	0.004435
0.013769	0.002606
0.001234	-0.008756
-0.011667	0.021687
0.048671	0.005736
0.020614	0.010958
0.286533
0.156923
0.206376
0.498335
0.273621
0.038936
0.194618
0.168009
0.225945
0.197883
0.212723
0.168763
0.043445
0.039511
0.088454
0.032633
0.036159
-0.019978
0.011474
-0.00702
0.016546
0.035374
0.04916
0.02873
-0.001731
9.81e-05
0.037423
0.028256
-0.005105
0.012718
0.011037
-0.014073
-0.012639
-0.027191
0.004674
0.020373
-0.015669
-0.011671
-0.026665
-0.021143
0.008606
0.001616
-0.00344
-0.016663
-0.038399
-0.022178
0.031471
0.020163
-0.012498
0.00242
-0.009652
-0.008033
0.01671
-0.009037
-0.015097
-0.013464
-0.007551
0.007894
0.019978
-0.021571
-0.020355
0.023535
-0.009839
-0.014728
-0.01405
0.014128
0.002391
-0.017311
-0.005653
-0.022928
-0.018745
-0.026841
-0.009569
-0.019981
0.003064
0.011062
-0.016047
0.007376
-0.016075
0.003747
0.002412
-0.017441
-0.016253
-0.002153
0.005477
-0.016151
-0.015169

## Sheet: pink module
control	SZ
0.042877	-0.01531
-0.015216	-0.01538
-0.017482	-0.016838
-0.016506	0.000364
-0.014951	0.007156
-0.030502	-0.011792
0.060239	-0.026566
0.012937	-0.027433
-0.007262	-0.018264
0.157771	-0.038962
0.002936	-0.025159
0.030831	0.017759
0.040411	-0.006766
-0.008269	-0.035645
-0.016238	-0.018337
-0.001987	-0.009644
0.074697	-0.003386
-0.01828	-0.014623
-0.024171	-0.016276
-0.001206	-0.007135
-0.019559	-0.026211
-0.025474	0.021057
-0.004089	-0.013209
-0.014495	0.043056
-0.019932	-0.021864
-0.011605	0.002524
0.043618	3.16e-05
-0.031676	0.00789
-0.019869	-0.009944
0.21707	-0.012611
-0.008975	-0.028838
0.005792	-0.023191
-0.007606	0.010445
0.014057	-0.009187
-0.001873	-0.037144
-0.021963	-0.033726
-0.005293	-0.035493
0.013719	-0.027986
-0.001764	-0.016362
-0.012382	-0.028028
-0.012818	-0.0194
0.010621	0.038347
-0.023062	0.022329
0.045621	0.067343
-0.026296	-0.023494
0.008536	-0.021348
0.050642	-0.028087
-0.001884	0.098586
-0.003817	-0.017223
-0.024317	0.020423
0.766783	-0.009123
0.023371	-0.024794
0.019362	0.003934
-0.007775	0.034434
0.005679	0.001706
-0.018718	0.016081
-0.003115	-0.01451
0.03315	-0.015021
0.001011	-0.019065
0.00674	0.068529
0.043654	-0.03093
-0.014781	-0.022614
-0.002788	-0.028729
-0.004326	-0.020229
0.013858	-0.015981
0.047581	-0.031989
0.01535	-0.011567
0.03289	-0.022171
-0.015225	0.011563
0.017788	0.013434
0.026563	-0.027425
-0.027004	-0.028265
-0.002096	0.009549
0.019096	-0.014175
0.091963	-0.019861
0.065655	-0.034176
0.087427	-0.003945
0.05526	-0.011106
-0.023145	-0.030011
-0.001819	-0.033532
0.024177	-0.034473
-0.03202	-0.035347
-0.001057	-0.020908
0.017349	-0.013331
-6.75e-06	-0.020626
0.04094	-0.035868
0.021837	-0.02791
-0.003526	-0.012018
-0.017927	-0.019855
0.021826	-0.012726
-0.023797	-0.021164
0.006608	-0.012434
0.027504	0.029541
0.009604	-0.012381
0.039694	0.011048
0.019224	-0.031936
-0.003928	-0.014197
-0.01938	-0.036948
-0.019713	-0.009973
-0.013334	-0.014297
-0.012019	-0.028361
-0.01938	-0.0182
-0.036683	-7.79e-05
-0.019571	-0.004994
-0.019655	-0.026784
-0.016678	-0.026535
-0.026001	-0.023104
-0.014873	-0.022447
-0.027379	0.025614
-0.027009	0.024773
-0.011181	-0.013151
-0.017198	-0.012508
-0.022601	0.023657
-0.008556	-0.023113
-0.021122	0.000881
-0.019402	-0.029641
-0.026603	-0.033801
-0.010032	-0.00744
-0.014011	0.019341
-0.033234	-0.016112
-0.017251	-0.023449
-0.026112	-0.016555
-0.032922	-0.020813
-0.034705	-0.020196
-0.010725	-0.002866
-0.017297	-0.004964
-0.005383	-0.010639
-0.016393	-0.020324
0.002509	-0.028647
-0.038553	0.000918
-0.030074	-0.031186
-0.001441	-0.030293
0.005884	0.031999
-0.008488	0.021047
-0.034718	-0.02784
-0.029206	0.010529
-0.023893	-0.028346
-0.022124	-0.038856
0.001549	-0.017706
0.046958	-0.022553
0.003244	0.014234
0.001339	-0.018181
-0.010647	-0.014276
0.035371	-0.020214
0.052354	0.003329
-0.034595	-0.023088
0.015526	-0.002683
0.028006	0.010588
0.007408	-0.005979
0.044565	-0.011483
0.003637	-0.006936
0.0038	0.056834
0.009527	-0.012006
0.025284	-0.020376
-0.000963	0.015026
-0.002822	0.034685
-0.009746	0.007017
0.002713	-0.013026
0.005663	0.005123
0.00853	0.001395
-0.012917	0.011187
-0.006871	0.000918
0.001178	-0.011568
0.012502	-0.026943
-0.011415	-0.030051
-0.001146	-0.008497
0.035451	-0.029649
-0.009491	0.003465
0.049598	-0.016072
0.037274	0.000484
0.014077	-0.001692
0.003782	0.007747
-0.002963	-0.024384
0.011445	-0.023539
-0.016934	-0.003724
0.022806	-0.010346
0.066456	-0.004919
0.015308	-0.000487
-0.017743	0.082943
0.038039	0.019356
0.052615	0.032542
0.021851	-0.003916
-0.005329	-0.015138
-0.003631	-0.011443
0.003018	0.008153
0.018184	-0.001521
-0.005004	0.000977
0.034623	0.017216
0.001489	0.013233
-0.007996	0.037417
0.038522	-0.024565
-0.014321	-0.02646
-0.01133	-0.011409
0.001444	-0.001817
0.00037	-0.010242
0.067464	-0.019575
-0.012546	0.002632
0.006801	-0.018567
-0.011169	0.014045
-0.017885	0.001798
-0.021629	0.006031
-0.015492	0.035033
0.01134	0.099436
-0.016409	0.014636
-0.019558	-0.005553
-0.014686	0.023169
0.006949	0.027104
-0.003935	-0.022168
0.0206	0.007308
0.035034	0.017641
-0.032905	0.024254
-0.025451	-0.012125
-0.031309	-0.020757
0.05598	0.02311
-0.004807	0.040912
-0.007282	0.010074
0.01307	0.011705
0.029795	-0.015822
0.035996	-0.008287
0.066742	0.029959
0.039088	-0.02006
-0.036013	-0.030938
0.028856	-0.004453
0.014212	0.011504
0.01274	0.010793
0.00922	-0.018884
0.035524	-0.014164
-0.00972	-0.012566
-0.000622	-0.010303
0.01553	-0.003423
0.062331	0.04637
0.007052	-0.000448
-0.01004	0.014217
-0.019833	-0.006535
-0.017387	-0.005142
-0.002436	0.003865
0.011058	-0.023554
0.042291	-0.01833
0.011507	0.00425
0.000813	-0.009837
0.001579	0.03491
-0.019917	0.008575
-0.024879	-0.007977
-0.020543	-0.019135
-0.002455
-0.031276
0.011287
0.019891
-0.039476
-0.020933
-0.006627
0.008189
0.009814
0.003661
-0.017278
-0.0131
-0.024105
-0.026054
-0.021725
-0.01587
-0.015495
-0.015589
-0.03139
0.027726
-0.019026
-0.027501
-0.026807
-0.018059
-0.020589
-0.02111
-0.021355
-0.011623
-0.015042
-0.001044
-0.022994
-0.039906
-0.015732
-0.021
-0.005945
-0.018184
0.01348
0.033411
-0.004572
0.001693
0.009079
0.00902
0.014665
-0.027004
0.033992
-0.02121
-0.008509
-0.02477
-0.025669
-0.01762
-0.024093
-0.007051
-0.003609
-0.013765
0.006578
-0.025866
-0.019281
-0.010743
-0.011434
0.001263
-0.004813
-0.028644
-0.024066
-0.014633
0.037966
-0.030001
-0.015923
-0.010797
-0.003843
0.02887
0.019512
0.024193
0.011735
0.014137
0.080261
0.046757
-0.006649
-0.017369
0.006485
0.030844
-0.005891
0.03979
-0.009023
-0.015339
0.015521
0.015466
0.025593
