# Supplementary material for: Regulation of Zbp1 by miR-99b-5p in microglia controls the development of schizophrenia-like symptoms in mice
Source: EMBO J. 2024 Mar 25;43(8):3. doi: 10.1038/s44318-024-00067-8 (PMC11021462; doi:10.1038/s44318-024-00067-8)
Supplement: Supplementary file 20 — Source data Fig. 2 [file 44318_2024_67_MOESM20_ESM.zip]

Archive with 24 entries (16 files):
- Fig2/
- Fig2/.DS_Store
- __MACOSX/Fig2/._.DS_Store
- Fig2/Fig2B/
- Fig2/Fig2E/
- Fig2/Fig2J/
- Fig2/Fig2D/
- Fig2/Fig2C/
- Fig2/Fig2F/
- Fig2/Fig2A/
- Fig2/Fig2B/Fig 2B.xlsx
- __MACOSX/Fig2/Fig2B/._Fig 2B.xlsx
- Fig2/Fig2E/Fig 2E.xlsx
- __MACOSX/Fig2/Fig2E/._Fig 2E.xlsx
- Fig2/Fig2J/Fig 2J.xlsx
- __MACOSX/Fig2/Fig2J/._Fig 2J.xlsx
- Fig2/Fig2D/Fig 2D.xlsx
- __MACOSX/Fig2/Fig2D/._Fig 2D.xlsx
- Fig2/Fig2C/Fig 2C.xlsx
- __MACOSX/Fig2/Fig2C/._Fig 2C.xlsx
- Fig2/Fig2F/Fig 2F.xlsx
- __MACOSX/Fig2/Fig2F/._Fig 2F.xlsx
- Fig2/Fig2A/Fig 2A.xlsx
- __MACOSX/Fig2/Fig2A/._Fig 2A.xlsx
