# Supplementary material for: Regulation of Zbp1 by miR-99b-5p in microglia controls the development of schizophrenia-like symptoms in mice
Source: EMBO J. 2024 Mar 25;43(8):3. doi: 10.1038/s44318-024-00067-8 (PMC11021462; doi:10.1038/s44318-024-00067-8)
Supplement: Supplementary file 20 — Source data Fig. 2 [file 44318_2024_67_MOESM20_ESM.zip › Fig2/Fig2B/Fig 2B.xlsx]

## Sheet: Fig. 2B
Negative control (cm)	miR99b-5p inhibitor (cm)
1107.76	1113.47
1251.78	1046.38
1203.55	758.53
1136.76	1351.59
1881.77	911.54
1053.65	831.53
389.54	756.9
937.58	731.97
792.99	516.36
781.83	1020.48
