# Supplementary material for: Regulation of Zbp1 by miR-99b-5p in microglia controls the development of schizophrenia-like symptoms in mice
Source: EMBO J. 2024 Mar 25;43(8):3. doi: 10.1038/s44318-024-00067-8 (PMC11021462; doi:10.1038/s44318-024-00067-8)
Supplement: Supplementary file 20 — Source data Fig. 2 [file 44318_2024_67_MOESM20_ESM.zip › Fig2/Fig2E/Fig 2E.xlsx]

## Sheet: Fig 2E
Negative control_70dB	miR99b-5p inhibitor_70dB	Negative control_75dB	miR99b-5p inhibitor_75dB	Negative control_80dB	miR99b-5p inhibitor_80dB	Negative control_85dB	miR99b-5p inhibitor_85dB	Negative control_90dB	miR99b-5p inhibitor_90dB
20.8277	35.1521	16.1465	23.2558	22.9986	26.5653	34.7354	18.6046	48.0733	20.2147
37.9609	15.0248	46.7824	9.49681	36.8764	23.6712	49.6023	33.8058	51.8576	22.6081
21.3306	19.0432	20.0274	16.0994	30.5213	27.8749	29.0124	17.4793	49.7119	23.1831
33.7778	6.72324	24.1778	17.1018	26.6667	27.4151	43.6444	44.6475	47.2	40.6658
48.0535	16.8675	49.1484	10.2873	34.4282	20.8526	29.927	18.6284	42.5304	41.5199
31.2856	23.856	28.4357	16.6542	28.9424	22.3556	41.5453	23.6309	22.5459	42.7607
22.4609	26.3278	22.3307	11.5326	22.2656	20.865	31.8359	2.2003	26.6276	17.9818
31.7498	39.1294	35.9591	44.6554	40.469	29.9395	40.9501	29.8549	37.5226	35.9008
39.2381	32.2635	36.9524	23.0574	28.3809	22.6351	49.7143	27.8209	49.8095	33.3615
39.5349	26.3625	40.9302	39.417	46.6279	27.6705	38.7209	43.0925	49.6512	43.3714
