# Supplementary material for: Regulation of Zbp1 by miR-99b-5p in microglia controls the development of schizophrenia-like symptoms in mice
Source: EMBO J. 2024 Mar 25;43(8):3. doi: 10.1038/s44318-024-00067-8 (PMC11021462; doi:10.1038/s44318-024-00067-8)
Supplement: Supplementary file 20 — Source data Fig. 2 [file 44318_2024_67_MOESM20_ESM.zip › Fig2/Fig2J/Fig 2J.xlsx]

## Sheet: Fig 2J
zpb1_control	antimiR-99	Il1b_control	antimiR-99	tgf1_control	antimiR-99	tnfa_control	antimiR-99
0.925499	3.57823	1.2466	3.99446	0.539614	2.69447	0.632002	3.72696
0.84575	2.7756	1.27279	2.84415	0.524858	3.29436	1.07773	5.92987
0.794602	2.08248	0.794434	1.9292	1.28343	6.27667	0.64977	3.40581
1.01981	2.32673	1.07773	1.29278	0.395021	0.363294	2.805	1.48247
0.794602	2.2212	0.736113				0.805524
