# Supplementary material for: Regulation of Zbp1 by miR-99b-5p in microglia controls the development of schizophrenia-like symptoms in mice
Source: EMBO J. 2024 Mar 25;43(8):3. doi: 10.1038/s44318-024-00067-8 (PMC11021462; doi:10.1038/s44318-024-00067-8)
Supplement: Supplementary file 20 — Source data Fig. 2 [file 44318_2024_67_MOESM20_ESM.zip › Fig2/Fig2D/Fig 2D.xlsx]

## Sheet: Fig 2D
Negative control	miR99b-5p inhibitor
Time spend in open arm (percentage)
34.19	12.27
21.77	19.14
12.65	11.34
17.71	5.53
10.58	4.44
13.32	8.61
24.16	9.96
	5.13
