# Supplementary material for: Regulation of Zbp1 by miR-99b-5p in microglia controls the development of schizophrenia-like symptoms in mice
Source: EMBO J. 2024 Mar 25;43(8):3. doi: 10.1038/s44318-024-00067-8 (PMC11021462; doi:10.1038/s44318-024-00067-8)
Supplement: Supplementary file 20 — Source data Fig. 2 [file 44318_2024_67_MOESM20_ESM.zip › Fig2/Fig2C/Fig 2C.xlsx]

## Sheet: Fig 2C
Negative control	miR99b-5p inhibitor
Time spend in middle area (seconds)
5.73863	7.30491
8.21124	3.04473
6.86852	1.86649
13.9231	2.3331
5.06421	2.57812
9.28973	1.39964
1.37828	1.74522
3.90965	6.40217
1.84261	2.11205
7.59877	5.95617
