# Supplementary material for: Regulation of Zbp1 by miR-99b-5p in microglia controls the development of schizophrenia-like symptoms in mice
Source: EMBO J. 2024 Mar 25;43(8):3. doi: 10.1038/s44318-024-00067-8 (PMC11021462; doi:10.1038/s44318-024-00067-8)
Supplement: Supplementary file 20 — Source data Fig. 2 [file 44318_2024_67_MOESM20_ESM.zip › Fig2/Fig2F/Fig 2F.xlsx]

## Sheet: Fig 2F
Negative control	miR99b-5p inhibitor
Baseline startle response (120dB)
147.4	111.8
138.3	141.1
145.8	108.7
112.5	153.2
82.2	107.9
157.9	133.3
153.6	131.8
136.5	129.6
140.3	115.8
126.8	122.5
