# Supplementary material for: Regulation of Zbp1 by miR-99b-5p in microglia controls the development of schizophrenia-like symptoms in mice
Source: EMBO J. 2024 Mar 25;43(8):3. doi: 10.1038/s44318-024-00067-8 (PMC11021462; doi:10.1038/s44318-024-00067-8)
Supplement: Supplementary file 20 — Source data Fig. 2 [file 44318_2024_67_MOESM20_ESM.zip › Fig2/Fig2A/Fig 2A.xlsx]

## Sheet: Sheet1
Negative control	miR99b-5p inhibitor		NC	99b_In
miR99b-5p expression post 5th day of injection			miR99b-5p expression post 10 day of injection
1.05831	0.471968		1.01835	0.671968
1.02581	0.420961		1.13541	0.710961
0.785542	0.376771		0.915442	0.596771
1.13034	0.44189		1.07034	0.76189
			0.890342	0.717473
