# Supplementary material for: Regulation of Zbp1 by miR-99b-5p in microglia controls the development of schizophrenia-like symptoms in mice
Source: EMBO J. 2024 Mar 25;43(8):3. doi: 10.1038/s44318-024-00067-8 (PMC11021462; doi:10.1038/s44318-024-00067-8)
Supplement: Supplementary file 21 — Source data Fig. 3 [file 44318_2024_67_MOESM21_ESM.zip]

Archive with 9 entries (6 files):
- Fig3D/
- Fig3D/Fig 3D.xlsx
- __MACOSX/Fig3D/._Fig 3D.xlsx
- Fig3E/
- Fig3E/Fig 3E.xlsx
- __MACOSX/Fig3E/._Fig 3E.xlsx
- Fig3I/
- Fig3I/Fig 3I.xlsx
- __MACOSX/Fig3I/._Fig 3I.xlsx
