# Supplementary material for: Regulation of Zbp1 by miR-99b-5p in microglia controls the development of schizophrenia-like symptoms in mice
Source: EMBO J. 2024 Mar 25;43(8):3. doi: 10.1038/s44318-024-00067-8 (PMC11021462; doi:10.1038/s44318-024-00067-8)
Supplement: Supplementary file 21 — Source data Fig. 3 [file 44318_2024_67_MOESM21_ESM.zip › Fig3D/Fig 3D.xlsx]

## Sheet: Fig 3D
TGFb1					Il1b				TNF-alpha
Relative expression normalized to HPRT1					Relative expression normalized to HPRT1				Relative expression normalized to HPRT1
Negative control	miR99b-5p inhibitor				Negative control	miR99b-5p inhibitor			Negative control	miR99b-5p inhibitor
1.00116	1.26722				0.982821	3.10588			0.978289	1.25556
1.2156	1.17419				0.849685	3.04196			1.29086	1.30888
0.847724	1.32103				0.861546	3.08442			0.672839	1.75119
1.11858	1.71912				1.30586	3.87716			1.18783	2.27889
0.883723	1.33022				1.01045	3.14923			0.887816	1.50351
0.980552	1.46578				1.05336	2.62989			1.116	1.37395
