# Supplementary material for: Regulation of Zbp1 by miR-99b-5p in microglia controls the development of schizophrenia-like symptoms in mice
Source: EMBO J. 2024 Mar 25;43(8):3. doi: 10.1038/s44318-024-00067-8 (PMC11021462; doi:10.1038/s44318-024-00067-8)
Supplement: Supplementary file 21 — Source data Fig. 3 [file 44318_2024_67_MOESM21_ESM.zip › Fig3E/Fig 3E.xlsx]

## Sheet: Fig 3E
Negative control	miR99b-5p inhibitor
Phagocytic index
1.04317	1.29154
1.00059	1.28445
1.22768	1.3696
1.27735	1.12833
1.00769	0.86576
0.972206	1.24187
1.04317	1.20639
0.780603	0.936724
0.816085	1.29154
1.19929	1.34831
0.780603	1.06446
0.851567	1.70313
	1.26316
