# Supplementary material for: Regulation of Zbp1 by miR-99b-5p in microglia controls the development of schizophrenia-like symptoms in mice
Source: EMBO J. 2024 Mar 25;43(8):3. doi: 10.1038/s44318-024-00067-8 (PMC11021462; doi:10.1038/s44318-024-00067-8)
Supplement: Supplementary file 21 — Source data Fig. 3 [file 44318_2024_67_MOESM21_ESM.zip › Fig3I/Fig 3I.xlsx]

## Sheet: Fig 3I
Negative control	miR99b-5p inhibitor
3.9163	5.49025
5.08684	6.79348
5.9556	5.56657
7.97872	4.46521
4.43582	4.53974
5.50946	2.38165
3.62144	2.40492
4.93723	3.6548
7.48176	2.21312
7.51409	5.21757
9.70739	9.45477
7.07476	7.7919
6.74211	4.26963
8.07073	2.5618
9.48227	3.70357
7.78331	3.14971
5.39639	3.42583
7.12758	4.42568
8.03511	2.46002
9.4569	3.33642
7.40394	4.55373
9.4569	8.14522
6.17062	3.79763
5.82934	3.40004
3.60933	2.54558
5.02653	1.99774
3.6268	3.75916
11.8911	3.03153
6.7402	2.76949
4.94988	4.42008
9.22339	2.8777
8.24321	2.55526
4.0548	4.6649
9.98918	3.8432
10.0454	2.09343
9.55262	4.7575
12.7932	4.99545
8.8682	2.46609
5.49585	3.93515
2.74266	5.1018
8.17216	4.51467
5.15817	3.87244
	5.6944
	2.3912
	2.88861
	4.0736
	3.76105
	4.99867
	2.97292
	2.98474
	2.2482
	4.49625
	5.28793
	4.84574
