# Supplementary material for: Regulation of Zbp1 by miR-99b-5p in microglia controls the development of schizophrenia-like symptoms in mice
Source: EMBO J. 2024 Mar 25;43(8):3. doi: 10.1038/s44318-024-00067-8 (PMC11021462; doi:10.1038/s44318-024-00067-8)
Supplement: Supplementary file 22 — Source data Fig. 4 [file 44318_2024_67_MOESM22_ESM.zip]

Archive with 37 entries (26 files):
- Fig 4B/
- Fig 4B/Fig 4B.xlsx
- __MACOSX/Fig 4B/._Fig 4B.xlsx
- Fig 4C/
- Fig 4C/Fig 4C.xlsx
- __MACOSX/Fig 4C/._Fig 4C.xlsx
- Fig 4C/Immunoblot.tif
- __MACOSX/Fig 4C/._Immunoblot.tif
- Fig 4D/
- Fig 4D/Fig 4D.xlsx
- __MACOSX/Fig 4D/._Fig 4D.xlsx
- Fig 4E/
- Fig 4E/Fig 4E.xlsx
- __MACOSX/Fig 4E/._Fig 4E.xlsx
- Fig 4F/
- Fig 4F/4F.xlsx
- __MACOSX/Fig 4F/._4F.xlsx
- Fig 4G/
- Fig 4G/.DS_Store
- __MACOSX/Fig 4G/._.DS_Store
- Fig 4G/Fig 4G.xlsx
- __MACOSX/Fig 4G/._Fig 4G.xlsx
- Fig 4H/
- Fig 4H/.DS_Store
- __MACOSX/Fig 4H/._.DS_Store
- Fig 4I/
- Fig 4I/Fig 4I.xlsx
- __MACOSX/Fig 4I/._Fig 4I.xlsx
- Fig 4J/
- Fig 4J/Fig 4J.xlsx
- __MACOSX/Fig 4J/._Fig 4J.xlsx
- Fig 4K/
- Fig 4K/Fig 4K.xlsx
- __MACOSX/Fig 4K/._Fig 4K.xlsx
- Fig 4L/
- Fig 4L/Fig 4L.xlsx
- __MACOSX/Fig 4L/._Fig 4L.xlsx
