# Supplementary material for: Regulation of Zbp1 by miR-99b-5p in microglia controls the development of schizophrenia-like symptoms in mice
Source: EMBO J. 2024 Mar 25;43(8):3. doi: 10.1038/s44318-024-00067-8 (PMC11021462; doi:10.1038/s44318-024-00067-8)
Supplement: Supplementary file 22 — Source data Fig. 4 [file 44318_2024_67_MOESM22_ESM.zip › Fig 4C/Fig 4C.xlsx]

## Sheet: Fig 4C
NC	miR-99b-inhibitor
1.04558	1.48701
0.74565	1.6265
1.01062	1.14763
1.19815	1.29055
