# Supplementary material for: Regulation of Zbp1 by miR-99b-5p in microglia controls the development of schizophrenia-like symptoms in mice
Source: EMBO J. 2024 Mar 25;43(8):3. doi: 10.1038/s44318-024-00067-8 (PMC11021462; doi:10.1038/s44318-024-00067-8)
Supplement: Supplementary file 22 — Source data Fig. 4 [file 44318_2024_67_MOESM22_ESM.zip › Fig 4D/Fig 4D.xlsx]

## Sheet: Fig 4D
Negative control	miR99b-5p inhibitor
Relative luminescence
0.897297	1.82703
0.92973	2.11892
1.14595	1.63243
1.11351	1.78378
0.908108	1.70811
1.00541	1.54595
