# Supplementary material for: Regulation of Zbp1 by miR-99b-5p in microglia controls the development of schizophrenia-like symptoms in mice
Source: EMBO J. 2024 Mar 25;43(8):3. doi: 10.1038/s44318-024-00067-8 (PMC11021462; doi:10.1038/s44318-024-00067-8)
Supplement: Supplementary file 22 — Source data Fig. 4 [file 44318_2024_67_MOESM22_ESM.zip › Fig 4E/Fig 4E.xlsx]

## Sheet: Fig 4E
Negative control	miR99b-5p inhibitor
Relative luminescence
0.962406	1.23308
1.08271	1.32331
0.902256	1.32331
1.05263	1.44361
