# Supplementary material for: Regulation of Zbp1 by miR-99b-5p in microglia controls the development of schizophrenia-like symptoms in mice
Source: EMBO J. 2024 Mar 25;43(8):3. doi: 10.1038/s44318-024-00067-8 (PMC11021462; doi:10.1038/s44318-024-00067-8)
Supplement: Supplementary file 22 — Source data Fig. 4 [file 44318_2024_67_MOESM22_ESM.zip › Fig 4F/4F.xlsx]

## Sheet: Fig 4F
sc-control	anti-miR-99b	anti-miR-99b/Zbp1-ASO
1.02802	1.82703	0.571981
1.2058	2.11892	0.935266
0.950725	1.63243	0.827053
1.00483	1.78378	0.842512
0.850242	1.90811	0.664734
1.01256	1.64595	0.749758
1.1285	1.79436	0.927536
0.819324		0.618357
