# Supplementary material for: Regulation of Zbp1 by miR-99b-5p in microglia controls the development of schizophrenia-like symptoms in mice
Source: EMBO J. 2024 Mar 25;43(8):3. doi: 10.1038/s44318-024-00067-8 (PMC11021462; doi:10.1038/s44318-024-00067-8)
Supplement: Supplementary file 22 — Source data Fig. 4 [file 44318_2024_67_MOESM22_ESM.zip › Fig 4G/Fig 4G.xlsx]

## Sheet: Fig 4F
sc-control	anti-miR-99b	anti-miR-99b/Zbp1-ASO
1.07655	1.33282	0.884375
0.871647	1.59003	0.712086
1.13174	1.06314	0.588565
0.908784	2.39116	0.741792
1.1809	1.2928	0.811144
1.14312	1.58423	0.780373
0.878601		0.542386
0.808663		0.577706
