# Supplementary material for: Regulation of Zbp1 by miR-99b-5p in microglia controls the development of schizophrenia-like symptoms in mice
Source: EMBO J. 2024 Mar 25;43(8):3. doi: 10.1038/s44318-024-00067-8 (PMC11021462; doi:10.1038/s44318-024-00067-8)
Supplement: Supplementary file 22 — Source data Fig. 4 [file 44318_2024_67_MOESM22_ESM.zip › Fig 4I/Fig 4I.xlsx]

## Sheet: Fig 4I
sc-control	anti-miR-99b	anti-miR-99b/Zbp1-ASO
1.06027	1.10959	0.813699
0.838356	0.961644	0.715068
0.961644	1.06027	1.38082
0.936986	0.986301	0.986301
1.08493	1.08493	0.690411
0.912329	1.52877	0.789041
1.08493	1.52877	0.813699
0.912329	1.20822	0.764384
1.20822	0.986301	1.1589
	1.25753	0.739726
	1.38082	0.961644
	0.936986	0.986301
	0.961644	1.20822
	1.13425	0.813699
	1.35616	1.20822
