# Supplementary material for: Regulation of Zbp1 by miR-99b-5p in microglia controls the development of schizophrenia-like symptoms in mice
Source: EMBO J. 2024 Mar 25;43(8):3. doi: 10.1038/s44318-024-00067-8 (PMC11021462; doi:10.1038/s44318-024-00067-8)
Supplement: Supplementary file 22 — Source data Fig. 4 [file 44318_2024_67_MOESM22_ESM.zip › Fig 4J/Fig 4J.xlsx]

## Sheet: Fig 4J
sc-control	anti-miR-99b	anti-miR-99b/Zbp1-ASO
0.804408	1.27103	0.75576
0.924023	1.71238	0.905006
0.719966	1.79751	0.821311
1.13761	1.44995	0.810003
1.01115	1.47019	0.969962
1.16959	2.05053	0.892547
