# Supplementary material for: Regulation of Zbp1 by miR-99b-5p in microglia controls the development of schizophrenia-like symptoms in mice
Source: EMBO J. 2024 Mar 25;43(8):3. doi: 10.1038/s44318-024-00067-8 (PMC11021462; doi:10.1038/s44318-024-00067-8)
Supplement: Supplementary file 22 — Source data Fig. 4 [file 44318_2024_67_MOESM22_ESM.zip › Fig 4K/Fig 4K.xlsx]

## Sheet: Fgi 4K
sc-control	anti-miR-99b	anti-miR-99b/Zbp1-ASO
0.879189	1.63008	0.943218
1.02962	1.93126	0.781036
1.37362	1.20797	0.780068
0.812546	1.6097	0.600797
1.05656	1.15514	0.553357
0.953103	1.17263	0.981648
0.452522	1.96798	0.810656
0.771149	0.881873	0.973414
1.67169	1.35923	0.710484
