# Supplementary material for: Regulation of Zbp1 by miR-99b-5p in microglia controls the development of schizophrenia-like symptoms in mice
Source: EMBO J. 2024 Mar 25;43(8):3. doi: 10.1038/s44318-024-00067-8 (PMC11021462; doi:10.1038/s44318-024-00067-8)
Supplement: Supplementary file 23 — Source data Fig. 5 [file 44318_2024_67_MOESM23_ESM.zip]

Archive with 6 entries (4 files):
- Fig 5A/
- Fig 5A/Fig 5A.xlsx
- __MACOSX/Fig 5A/._Fig 5A.xlsx
- Fig 5B/
- Fig 5B/Fig 5B.xlsx
- __MACOSX/Fig 5B/._Fig 5B.xlsx
