# Supplementary material for: Regulation of Zbp1 by miR-99b-5p in microglia controls the development of schizophrenia-like symptoms in mice
Source: EMBO J. 2024 Mar 25;43(8):3. doi: 10.1038/s44318-024-00067-8 (PMC11021462; doi:10.1038/s44318-024-00067-8)
Supplement: Supplementary file 23 — Source data Fig. 5 [file 44318_2024_67_MOESM23_ESM.zip › Fig 5A/Fig 5A.xlsx]

## Sheet: Fig 5A
Sc-control	amti-miR-99b	anti-miR99b/Zbp1-ASO
103.2	111.8	93.1
115.4	141.1	92.9
84.5	108.7	93.4
120.7	153.2	124
92.1	107.9	129.7
156.9	133.3	149.8
134.1	131.8	142.2
125.7	129.6	122.5
146.1	115.8	125.6
83.9	122.5	142.6
