# Supplementary material for: Regulation of Zbp1 by miR-99b-5p in microglia controls the development of schizophrenia-like symptoms in mice
Source: EMBO J. 2024 Mar 25;43(8):3. doi: 10.1038/s44318-024-00067-8 (PMC11021462; doi:10.1038/s44318-024-00067-8)
Supplement: Supplementary file 23 — Source data Fig. 5 [file 44318_2024_67_MOESM23_ESM.zip › Fig 5B/Fig 5B.xlsx]

## Sheet: Fig 5B
	sc-control										anti-miR-99b
70 dB	63.0814	41.1612	22.7219	5.31401	65.3784	21.4149	4.77256	49.3716	36.0712	41.1581	35.1521	15.0248	19.0432	6.72324	16.8675	23.856	26.3278	39.1294	32.2635	26.3625	32.2234	18.1916	20.0214	21.0484	50.0838	41.3218	51.6588	53.7143	43.1529	52.1127
75 dB	47.6744	39.4281	35.3846	0	61.6747	24.6017	7.30798	34.2908	22.9979	41.471	23.2558	9.49681	16.0994	17.1018	10.2873	16.6542	11.5326	44.6554	23.0574	39.417	27.2825	15.7158	18.4154	16.0484	27.4707	38.7183	41.4692	43.2653	42.1178	61.2676
80 dB	46.9961	34.2288	24.6154	19.3237	71.0145	27.406	14.1685	55.8348	40.3149	45.0704	26.5653	23.6712	27.8749	27.4151	20.8526	22.3556	20.865	29.9395	22.6351	27.6705	24.275	26.1572	1.39186	19.1129	44.8911	44.1255	44.5498	60.1633	42.3567	62.4413
85 dB	72.093	47.4003	43.3136	49.2754	83.5749	31.0389	21.8494	53.86	18.0014	81.3772	18.6046	33.8058	17.4793	44.6475	18.6284	23.6309	2.2003	29.8549	27.8209	43.0925	63.4801	42.7341	24.9465	39.0323	42.3786	39.9199	59.9526	53.551	38.3758	28.169
90 dB	71.2209	37.435	37.2781	49.2754	88.5668	50.6692	18.7174	58.8869	50.2396	85.133	20.2147	22.6081	23.1831	40.6658	41.5199	42.7607	17.9818	35.9008	33.3615	43.3714	56.391	39.6125	41.6488	43.7097	34.8409	38.0507	57.346	53.7143	44.1879	51.6432
				* techincal error
